# Supplementary material for: Combined impact of pesticides and other environmental stressors on animal diversity in irrigation ponds
Source: PLoS One. 2020 Jul 2;15(7):e0229052. doi: 10.1371/journal.pone.0229052 (PMC7332035; doi:10.1371/journal.pone.0229052)
Supplement: S1 Code — (ZIP) [file pone.0229052.s001.zip]

Archive with 10 entries (10 files):
- contselec-package9c.R
- data_win/other_env4.csv
- data_win/pesticides4.csv
- data_win/sampled_animals4.csv
- data_win/water_quality4.csv
- pond_analysis_demo_full.R
- pond_analysis9c_header.R
- rawdata.Rdata
- Readme.txt
- stepAIC_modified.R
