# Supplementary material for: Combined impact of pesticides and other environmental stressors on animal diversity in irrigation ponds
Source: PLoS One. 2020 Jul 2;15(7):e0229052. doi: 10.1371/journal.pone.0229052 (PMC7332035; doi:10.1371/journal.pone.0229052)
Supplement: S1 Code — (ZIP) [file pone.0229052.s001.zip › data_win/other_env4.csv]

Table S3: Other environmental factors
Pond name	Pond ID in the paper	Pond depth	Area of open-water surface	Ignition-Loss	Ratio of emergent plant	Ratio of floating-leaved plant	Ratio of submerged plant	Ratio of concrete bank	Geographic coordinates		Pond dranage intensity	Dnet-sampling
									x	y
		m	m2	g g-1	%	%	%	%	m	m	0/1/2
Sara-ike-A	1	2.52	3308.36	0.134	8.0	0.0	0.0	0.39	47378	-116976	0	3
Naka-ike	2	1.05	3063.08	0.094	1.5	42.3	0.0	0	47531	-119136	0	6
Yama-tani-ike	3	2.09	2999.07	0.017	3.9	4.8	0.0	0	50129	-120388	2	6
Higashi-shin-ike	4	1.44	4114.85	0.055	2.1	6.8	0.0	0	47658	-122013	0	3
Ama-ike	5	0.89	6141.55	0.045	0.8	0.0	0.0	0.14	47596	-122090	0	3
Shimo-ike	6	0.83	2990.99	0.146	2.1	29.1	0.0	0	50636	-126290	1	6
Minami-shin-ike	7	0.50	17706.62	0.096	5.5	88.7	0.0	0.75	52998	-120306	2	6
Oh-ike-B	8	1.25	10908.25	0.109	2.4	93.5	0.0	0.11	57765	-120528	0	7
Kashi-tani-roku-gou-ike	9	4.62	3826.52	0.099	3.4	53.1	0.0	0.16	60566	-124727	0	13
Oka-shiro-ike	10	4.83	7594.19	0.031	0.9	23.4	0.0	0.08	67570	-123721	1	6
Mura-ike	11	0.77	1935	0.090	18.5	44.7	0.0	0	67131	-123386	1	6
Ro-kken-ya-ike	12	0.30	22163.24	0.139	2.4	91.2	0.0	0.66	51454	-136305	1	3
Oku-no-ike	13	0.33	18773.06	0.131	58.8	0.0	0.0	0.31	51693	-136497	1	3
Shiro-no-ike	14	0.87	18729.41	0.108	2.2	66.0	0.0	0.79	53071	-138288	1	6
Tani-ga-ike	15	1.20	8889.07	0.094	2.6	0.0	0.0	0.54	51288	-136774	0	3
Naka-no-ike-higashi	16	0.67	2599.16	0.224	22.2	0.0	0.0	0.54	47650	-139091	0	3
Hira-ike	17	0.58	4931.86	0.140	36.1	0.0	0.0	1	52020	-144294	2	3
Shin-ike	18	0.60	5493.98	0.163	0.0	82.0	0.0	1	52467	-144716	2	6
Nishi-tani-ike	19	0.58	4399.9	0.163	98.0	0.0	0.0	0	53731	-144903	1	6
Shimo-kawa-ike	20	2.15	19984.7	0.017	2.9	0.0	0.0	0.79	56995	-145428	1	3
To-ji-ga-ike	21	0.90	6415.21	0.152	11.5	21.0	0.0	0.46	57202	-145702	1	9
