# Supplementary material for: Combined impact of pesticides and other environmental stressors on animal diversity in irrigation ponds
Source: PLoS One. 2020 Jul 2;15(7):e0229052. doi: 10.1371/journal.pone.0229052 (PMC7332035; doi:10.1371/journal.pone.0229052)
Supplement: S1 Code — (ZIP) [file pone.0229052.s001.zip › data_win/sampled_animals4.csv]

	Sampled animals
Animals colored yellow (remove=2) were treated as environmental factors "invasive alien species" in the paper.						Wellknown pest insect (remove=1), Galerucella nipponensis and Elophila interruptalis were not used in statistical analysis
Phylum	Class	Order	Family	Name of lowest possible taxon	Rank
								Sara-ike-A	Naka-ike	Yama-tani-ike	Higashi-shin-ike	Ama-ike	Shimo-ike	Minami-shin-ike	Oh-ike-B	Kashi-tani-roku-gou-ike	Oka-shiro-ike	Mura-ike	Ro-kken-ya-ike	Oku-no-ike	Shiro-no-ike	Tani-ga-ike	Naka-no-ike-higashi	Hira-ike	Shin-ike	Nishi-tani-ike	Shimo-kawa-ike	To-ji-ga-ike
						type	remove	1	2	3	4	5	6	7	8	9	10	11	12	13	14	15	16	17	18	19	20	21
Chordata		Testudines	Geoemydidae	Mauremys reevesii	Species	0	0	1	1	1	1	1	1	1	1	1	0	1	1	1	1	1	1	1	1	0	1	1
Chordata		Testudines	Geoemydidae	Mauremys japonica	Species	0	0	0	1	0	0	0	0	0	0	0	0	1	0	0	0	0	0	0	1	0	0	0
Chordata		Testudines	Emydidae	Trachemys scripta	Species	0	0	0	0	0	0	0	0	0	0	0	0	0	0	1	1	1	0	1	1	0	1	0
Chordata	Chordata	Anura	Ranidae	Rana catesbeiana	Species	0	2	0	0	0	0	0	1	1	1	0	0	1	1	0	0	0	1	0	0	1	0	1
Chordata	Actinopteri	Cypriniformes	Cyprinidae	Hemigrammocypris rasborella Fowler	Species	1	0	0	0	0	0	0	0	0	0	1	1	0	0	0	0	0	0	0	0	0	0	0
Chordata	Actinopteri	Cypriniformes	Cyprinidae	Pseudorasbora parvaiTemminck et Schlegelj	Species	1	0	0	0	0	1	0	1	1	0	0	1	1	0	1	1	1	1	0	1	0	1	0
Chordata	Actinopteri	Cypriniformes	Cyprinidae	Cyprinus carpio	Species	1	0	0	0	0	0	0	0	1	0	0	0	0	0	0	0	0	0	0	0	0	1	0
Chordata	Actinopteri	Cypriniformes	Cyprinidae	Carassius sp.	Genus	1	0	1	0	0	0	0	0	1	1	0	0	0	1	0	0	0	1	1	0	1	1	1
Chordata	Actinopteri	Cypriniformes	Cyprinidae	Cyprinidae	Family	1	0	0	0	0	0	0	0	0	1	1	0	0	0	1	0	1	1	0	0	0	0	1
Chordata	Actinopteri	Cypriniformes	Cobitidae	Misgurnus anguillicaudatusiCantorj	Species	1	0	0	0	0	0	0	0	0	0	0	1	1	0	0	0	0	0	0	0	0	0	0
Chordata	Actinopteri	Siluriformes	Siluridae	Silurus asotus Linnaeus	Species	1	0	0	0	0	0	0	1	0	0	0	0	0	1	1	1	1	0	0	0	0	0	0
Chordata	Actinopteri	Beloniformes	Adrianichthyidae	Oryzias latipes	Species	1	0	0	0	0	0	0	0	0	0	1	0	1	0	1	0	0	0	0	0	1	0	0
Chordata	Actinopteri	Anabantiformes	Channidae	Channa maculata	Species	1	0	0	0	0	0	0	0	0	0	0	0	0	1	0	0	0	0	0	1	0	0	1
Chordata	Actinopteri	Centrarchiformes	Centrarchidae	Micropterus salmoidesiLacepedej	Species	1	2	1	1	0	0	1	0	0	0	0	0	0	0	0	0	0	0	0	0	1	0	0
Chordata	Actinopteri	Centrarchiformes	Centrarchidae	Lepomis macrochirus Rafinesque	Species	1	2	0	1	1	1	1	1	1	1	0	0	0	0	1	1	0	0	0	1	1	1	1
Chordata	Actinopteri	Gobiiformes	Gobiidae	Rhinogobius kurodai	Species	1	0	1	0	0	1	0	1	1	0	1	1	1	0	0	0	0	1	0	1	1	0	1
Chordata	Actinopteri	Gobiiformes	Gobiidae	Rhinogobiussp.	Genus	1	0	0	0	1	0	0	0	0	0	1	0	0	0	0	0	0	0	0	0	0	0	0
Chordata	Actinopteri	Cypriniformes	Cyprinidae	Gnathopogon elongatus elongatus	Species	1	0	0	0	0	0	0	0	0	0	0	0	0	0	1	1	1	0	0	1	1	1	0
Chordata	Actinopteri	Gobiiformes	Gobiidae	Gymnogobius sp.	Genus	1	0	0	0	0	0	0	0	0	0	0	0	0	0	0	0	0	0	0	0	0	1	0
Mollusca	Gastropoda	Architaenioglossa	Viviparidae	Cipangopaludina japonicaiMartensj	Species	2	0	0	1	0	0	0	0	1	0	1	0	0	0	1	0	0	0	0	0	0	0	0
Mollusca	Gastropoda	Architaenioglossa	Viviparidae	Sinotaia quadrata histricaiGouldj	Species	2	0	1	0	1	0	0	0	0	1	0	0	0	0	0	0	1	1	0	0	0	0	0
Mollusca	Gastropoda	Architaenioglossa	Bithyniidae	Gabbia kiusiuensisiS.Hirasej	Species	2	0	1	0	0	0	0	0	0	0	0	0	0	0	0	0	0	0	0	0	0	0	0
Mollusca	Gastropoda	Architaenioglossa	Semisulcospiridae	Semisulcospira kurodai Kajiyama et Habe	Species	2	0	0	1	0	0	1	0	0	0	0	0	0	0	0	0	0	0	0	0	0	0	0
Mollusca	Gastropoda		Physidae	Physa acuta Draparnaud	Species	2	0	1	1	1	0	0	0	1	0	0	0	0	0	0	0	0	0	0	0	1	0	0
Mollusca	Gastropoda		Lymnaeidae	Pseudosuccinea sp.iSayj	Genus	2	0	0	0	0	0	0	0	1	0	1	1	0	0	0	0	0	0	0	0	1	0	0
Mollusca	Gastropoda		Lymnaeidae	Radix auricularia japonica	Species	2	0	0	0	0	0	0	0	0	0	1	0	0	0	0	0	0	0	0	0	0	0	0
Mollusca	Gastropoda		Planorbidae	Camptoceras terebra hirasei Walker	Species	2	0	1	0	0	0	0	0	0	0	0	0	0	0	0	0	0	0	0	0	0	0	0
Mollusca	Gastropoda		Planorbidae	Gyraulus chinensis spirillus Dunker	Species	2	0	1	0	0	0	0	0	0	0	0	0	0	0	0	0	0	0	0	0	0	0	0
Mollusca	Gastropoda		Ancylidae	Leavapex nipponicaiKurodaj	Species	2	0	0	0	0	0	0	0	1	0	1	0	0	0	0	0	0	0	0	0	0	0	0
Mollusca	Bivalvia	Veneroida	Sphaeriidae	Sphaerium japonicum japonicumiWesterlundj	Species	2	0	1	0	0	0	0	0	0	0	1	0	1	0	0	0	0	0	0	0	1	0	0
Arthropoda	Crustacea	Isopoda	Asellidae	Asellus hilgendorfii hilgendorfii Bovallius	Species	3	0	1	1	0	0	0	0	0	0	0	1	0	0	0	0	0	0	0	0	1	1	0
Arthropoda	Crustacea	Isopoda	Corallanidae	Tachaea chinensis Thielemann	Species	3	0	0	0	0	0	0	0	0	0	1	0	0	0	0	0	0	0	0	0	0	0	0
Arthropoda	Crustacea	Decapoda	Palaemonidae	Palaemon paucidens de Haan	Species	3	0	0	0	1	0	0	0	1	1	1	1	1	0	1	1	1	1	0	1	1	1	1
Arthropoda	Crustacea	Decapoda	Palaemonidae	Macrobrachium nipponenseide Haanj	Species	3	0	0	0	0	1	1	0	0	0	0	0	0	0	0	1	1	0	0	1	1	0	0
Arthropoda	Crustacea	Decapoda	Palaemonidae	Palaemonidae	Family	3	0	0	0	0	0	0	0	0	0	0	0	1	0	0	0	0	0	0	0	0	0	1
Arthropoda	Crustacea	Decapoda	Atyidae	Neocaridina sp.	Genus	3	0	0	0	0	0	0	1	1	0	1	0	0	0	1	0	1	1	0	0	0	0	0
Arthropoda	Crustacea	Decapoda	Cambaridae	Procambarus clarkiiiGirardj	Species	3	2	1	1	0	0	1	0	1	0	0	0	1	1	0	0	1	1	1	0	1	1	0
Arthropoda	Crustacea	Decapoda	Varunidae	Eriocheir japonicus	Species	3	0	0	0	0	0	0	0	0	0	0	0	0	0	0	0	1	0	0	1	0	0	0
Arthropoda	Insecta	Ephemeroptera	Baetidae	Cloeon sp.	Genus	4	0	1	0	0	0	0	0	0	0	1	0	0	0	0	0	0	0	0	0	0	0	0
Arthropoda	Insecta	Ephemeroptera	Caenidae	Caenis sp.	Genus	4	0	0	0	0	1	0	1	0	0	0	0	1	0	1	1	0	0	0	0	0	1	0
Arthropoda	Insecta	Odonata	Coenagrionidae	Cercion sp.	Genus	4	0	0	1	0	0	0	1	1	0	1	0	0	1	1	0	0	0	0	0	0	0	0
Arthropoda	Insecta	Odonata	Coenagrionidae	Ischnura sp.	Genus	4	0	0	0	0	0	0	0	0	0	0	0	0	0	0	1	0	0	0	1	0	0	0
Arthropoda	Insecta	Odonata	Platycnemididae	Copera annulataiSelysj	Species	4	0	0	1	0	0	0	0	0	0	0	0	0	0	0	0	0	0	0	0	0	0	0
Arthropoda	Insecta	Odonata	Lestidae	Lestes sponsaiHansemannj	Species	4	0	1	0	0	0	0	0	0	0	1	1	0	0	0	0	0	0	1	0	0	0	0
Arthropoda	Insecta	Odonata	Lestidae	Lestes sp.	Genus	4	0	0	0	0	0	0	0	0	0	1	0	0	0	0	0	0	0	0	0	0	0	0
Arthropoda	Insecta	Odonata	Gomphidae	Sinictinogomphus clavatusiFabriciusj	Species	4	0	0	0	0	0	0	1	0	0	0	0	0	0	0	0	0	0	0	0	0	0	0
Arthropoda	Insecta	Odonata	Gomphidae	Ictinogomphus pertinaxiSelysj	Species	4	0	0	0	0	0	0	0	0	0	0	0	0	0	0	0	1	0	0	0	0	0	0
Arthropoda	Insecta	Odonata	Gomphidae	Trigomphus interruptusiSelysj	Species	4	0	0	1	0	0	0	0	0	0	1	0	0	0	0	0	0	0	0	0	0	0	0
Arthropoda	Insecta	Odonata	Corduliidae	Epophthalmia elegansiBrauerj	Species	4	0	0	0	0	0	0	1	0	0	0	0	0	0	0	0	0	0	0	0	0	0	0
Arthropoda	Insecta	Odonata	Libellulidae	Crocothemis servilia mariannaeiKiautaj	Species	4	0	0	1	0	0	0	0	0	0	0	0	0	0	0	0	0	0	0	0	0	0	0
Arthropoda	Insecta	Odonata	Libellulidae	Rhyothemis fuliginosa Selys	Species	4	0	0	0	0	0	0	0	0	0	0	0	0	1	0	0	0	0	0	0	0	0	0
Arthropoda	Insecta	Odonata	Libellulidae	Sympetrum frequensiSelysj	Species	4	0	0	0	0	0	0	0	0	0	0	0	0	1	0	0	0	0	0	0	0	0	0
Arthropoda	Insecta	Odonata	Libellulidae	Sympetrum spp.	Genus	4	0	0	0	0	0	0	0	0	0	0	0	0	1	0	0	0	0	0	0	0	0	0
Arthropoda	Insecta	Hemiptera	Mesoveliidae	Mesovelia japonica Miyamoto	Species	4	0	0	0	0	0	0	0	0	0	1	0	0	0	0	0	0	0	0	0	0	0	0
Arthropoda	Insecta	Hemiptera	Mesoveliidae	Mesovelia sp.	Genus	4	0	0	0	1	0	0	0	0	0	1	0	0	0	0	0	0	0	0	1	0	0	0
Arthropoda	Insecta	Hemiptera	Veliidae	Microvelia sp.	Genus	4	0	1	0	0	0	0	0	0	1	0	0	0	0	0	0	0	0	0	0	0	0	0
Arthropoda	Insecta	Hemiptera	Gerridae	Gerris nepalensis Distant	Species	4	0	0	0	0	0	0	0	0	0	0	0	0	1	0	0	0	0	0	1	0	0	0
Arthropoda	Insecta	Hemiptera	Gerridae	Gerris latiabdominis Miyamoto	Species	4	0	0	0	0	0	0	0	0	0	1	1	0	0	0	0	0	0	0	0	0	0	0
Arthropoda	Insecta	Hemiptera	Gerridae	Aquarius paludum paludum Fabricius	Species	4	0	0	0	1	0	0	0	0	0	1	1	1	0	0	0	0	0	0	0	0	0	0
Arthropoda	Insecta	Hemiptera	Gerridae	Gerrinae	Subfamily	4	0	0	0	0	0	0	0	0	0	1	0	0	0	0	0	0	0	0	1	0	0	0
Arthropoda	Insecta	Hemiptera	Corixidae	Sigara substriataiUhlerj	Species	4	0	0	0	0	0	0	0	0	0	1	0	0	0	0	0	0	0	0	0	0	0	0
Arthropoda	Insecta	Hemiptera	Micronectidae	Micronecta sahlbergiiJakovlevj	Species	4	0	0	0	0	0	0	0	0	0	0	0	0	0	1	0	0	0	0	0	0	0	0
Arthropoda	Insecta	Hemiptera	Micronectidae	Micronecta sedula Horv?th	Species	4	0	0	0	0	0	0	0	0	0	0	0	0	0	1	0	0	0	0	0	0	0	0
Arthropoda	Insecta	Hemiptera	Micronectidae	Micronecta sp.	Genus	4	0	0	0	0	0	0	0	1	0	0	1	0	0	1	0	0	0	0	0	0	0	0
Arthropoda	Insecta	Hemiptera	Corixidae	Corixinae	Subfamily	4	0	0	0	0	0	0	0	0	0	1	0	0	0	0	0	0	0	0	0	0	0	0
Arthropoda	Insecta	Hemiptera	Notonectidae	Notonecta triguttata Motschulsky	Species	4	0	1	0	0	0	0	0	0	0	1	0	0	0	0	0	0	0	0	0	1	0	0
Arthropoda	Insecta	Hemiptera	Notonectidae	Anisops ogasawarensis Matsumura	Species	4	0	0	0	0	0	0	0	0	0	1	0	0	0	0	0	0	0	0	0	0	0	0
Arthropoda	Insecta	Hemiptera	Pleidae	Paraplea indistinguendaiMatsumuraj	Species	4	0	0	0	0	0	0	0	0	0	0	0	0	1	0	0	0	0	0	0	0	0	0
Arthropoda	Insecta	Coleoptera	Haliplidae	Haliplus ovalis Sharp	Species	4	0	0	0	0	0	0	0	0	0	1	0	0	0	0	0	0	0	0	0	0	0	0
Arthropoda	Insecta	Coleoptera	Dytiscidae	Laccophilus lewisius Sharp	Species	4	0	0	0	0	0	0	0	0	0	1	0	0	0	0	0	0	0	0	0	0	0	0
Arthropoda	Insecta	Coleoptera	Dytiscidae	Laccophilinae	Subfamily	4	0	0	0	0	0	0	0	0	0	1	0	0	0	0	0	0	0	0	0	0	0	0
Arthropoda	Insecta	Coleoptera	Dytiscidae	Ilybius apicalis Sharp	Species	4	0	0	0	0	0	0	0	0	0	1	1	0	0	0	0	0	0	0	0	0	0	0
Arthropoda	Insecta	Coleoptera	Hydrophilidae	Enochrus simulansiSharpj	Species	4	0	1	0	1	0	0	0	0	1	1	1	0	0	0	0	0	0	0	0	1	0	0
Arthropoda	Insecta	Coleoptera	Hydrophilidae	Helochares striatus Sharp	Species	4	0	1	0	0	0	0	0	0	0	0	0	0	0	0	0	0	0	0	0	0	0	0
Arthropoda	Insecta	Coleoptera	Hydrophilidae	Sternolophus rufipesiFabriciusj	Species	4	0	1	0	0	0	0	0	0	0	0	1	0	0	0	0	0	0	0	0	0	0	0
Arthropoda	Insecta	Coleoptera	Hydrophilidae	Amphiops mater Sharp	Species	4	0	1	0	0	0	0	0	0	0	0	0	0	1	0	0	0	0	0	0	0	0	0
Arthropoda	Insecta	Coleoptera	Hydrophilidae	Berosus lewisius Sharp	Species	4	0	1	0	0	0	0	0	0	0	0	0	0	0	0	0	0	0	0	0	0	0	0
Arthropoda	Insecta	Coleoptera	Hydrophilidae	Hydrophilidae	Family	4	0	0	0	0	0	0	0	0	0	0	0	0	0	0	0	0	0	0	0	1	0	0
Arthropoda	Insecta	Coleoptera	Lampyridae	Luciola lateralis Motschulsky	Species	4	0	0	0	0	0	0	0	0	0	0	1	0	0	0	0	0	0	0	0	0	0	0
Arthropoda	Insecta	Coleoptera	Chrysomelidae	Galerucella nipponensisiLaboissierej	Species	4	1	0	0	1	0	0	1	0	1	1	0	1	0	0	1	0	0	0	0	0	0	1
Arthropoda	Insecta	Coleoptera	Chrysomelidae	Chrysomelidae	Family	4	0	0	0	0	0	0	0	0	1	0	0	0	0	0	0	0	0	0	0	0	0	0
Arthropoda	Insecta	Trichoptera	Ecnomidae	Ecnomus sp.	Genus	4	0	0	0	0	0	0	1	0	0	1	0	0	0	0	0	0	0	0	0	0	0	0
Arthropoda	Insecta	Trichoptera	Molannidae	Molanna moesta Banks	Species	4	0	0	0	0	0	0	1	1	0	0	0	0	0	0	0	0	0	0	0	0	0	0
Arthropoda	Insecta	Trichoptera	Calamoceratidae	Anisocentropus sp.	Genus	4	0	0	0	0	0	0	0	0	0	1	0	0	0	0	0	0	0	0	0	0	0	0
Arthropoda	Insecta	Trichoptera	Lepidostomatidae	Lepidostoma sp.	Genus	4	0	0	0	0	0	0	0	0	0	1	1	0	0	0	0	0	0	0	0	0	0	0
Arthropoda	Insecta	Lepidoptera	Crambidae	Neoschoenobia testacealisiHampsonj	Species	4	0	0	0	0	0	0	1	1	1	1	1	0	0	0	0	0	0	0	0	0	0	0
Arthropoda	Insecta	Lepidoptera	Crambidae	Elophila interruptalis interruptalisiPryerj	Species	4	1	0	0	0	0	0	1	0	0	1	0	0	1	0	0	0	0	0	0	0	0	0
Arthropoda	Insecta	Lepidoptera	Pyralidae@or Crambidae	Pyralidae@or Crambidae	Family	4	0	0	1	0	0	0	0	0	0	0	0	0	0	0	1	0	0	1	0	0	0	0
Arthropoda	Insecta	Diptera	Tipulidae	Tipula sp.	Genus	5	0	0	0	1	0	0	0	0	0	0	0	0	0	0	0	0	0	0	0	0	0	0
Arthropoda	Insecta	Diptera	Dixidae	Dixa sp.	Genus	5	0	0	0	0	0	0	0	0	0	0	0	1	0	0	0	0	0	0	0	0	0	0
Arthropoda	Insecta	Diptera	Chaoboridae	Chaoborus flavicansiMeigenj	Species	5	0	0	0	0	0	1	0	0	0	1	1	0	0	0	0	0	0	0	0	0	0	0
Arthropoda	Insecta	Diptera	Ceratopogonidae	Ceratopogonidae	Species	5	0	1	1	1	0	1	1	0	0	1	0	0	0	0	0	0	0	0	0	0	0	0
Arthropoda	Insecta	Diptera	Chironomidae	Clinotanypus sp.	Genus	5	0	0	0	0	1	0	0	0	0	1	0	0	0	0	0	0	0	0	0	0	0	0
Arthropoda	Insecta	Diptera	Chironomidae	Procladius sp.	Genus	5	0	1	0	0	1	1	1	1	0	1	1	1	1	1	0	0	1	0	0	0	0	0
Arthropoda	Insecta	Diptera	Chironomidae	Ablabesmyia sp.	Genus	5	0	1	1	1	1	1	1	1	1	1	1	0	0	0	0	0	0	0	0	1	0	0
Arthropoda	Insecta	Diptera	Chironomidae	Tanypus sp.	Genus	5	0	1	1	1	1	0	0	0	0	0	0	1	0	1	0	0	0	0	0	0	0	0
Arthropoda	Insecta	Diptera	Chironomidae	Cricotopus sp.	Genus	5	0	0	0	1	1	1	1	1	1	1	1	0	1	1	1	1	1	0	1	1	1	1
Arthropoda	Insecta	Diptera	Chironomidae	Propsilocerus akamusiiTokunagaj	Species	5	0	0	0	0	0	0	0	0	0	1	1	0	1	1	1	0	0	0	0	0	1	0
Arthropoda	Insecta	Diptera	Chironomidae	Psectrocladius sp.	Genus	5	0	1	1	1	0	0	0	0	0	0	0	0	0	0	0	0	0	0	0	0	0	0
Arthropoda	Insecta	Diptera	Chironomidae	Corynoneura sp.	Genus	5	0	1	1	1	1	0	1	1	0	1	1	1	0	0	1	0	0	0	1	1	0	0
Arthropoda	Insecta	Diptera	Chironomidae	Orthocladiinae	Subfamily	5	0	0	1	0	1	0	0	1	0	0	0	0	0	0	0	0	0	0	0	0	0	0
Arthropoda	Insecta	Diptera	Chironomidae	Chironomus sp.	Genus	5	0	1	1	0	1	0	1	1	1	1	1	1	1	1	1	1	1	1	0	1	1	0
Arthropoda	Insecta	Diptera	Chironomidae	Cryptochironomus sp.	Genus	5	0	0	1	0	0	0	0	0	0	0	0	0	0	0	0	0	0	0	0	0	0	0
Arthropoda	Insecta	Diptera	Chironomidae	Dicrotendipes sp.	Genus	5	0	0	1	1	1	0	0	1	0	0	0	0	0	0	0	0	0	0	0	0	0	0
Arthropoda	Insecta	Diptera	Chironomidae	Einfeldia sp.	Genus	5	0	0	0	1	1	0	0	1	0	0	0	0	0	0	0	0	0	0	0	0	0	0
Arthropoda	Insecta	Diptera	Chironomidae	Glyptotendipes sp.	Genus	5	0	0	0	0	0	0	0	0	1	0	0	0	1	1	1	1	1	0	0	1	1	1
Arthropoda	Insecta	Diptera	Chironomidae	Microchironomus sp.	Genus	5	0	0	1	1	1	1	0	1	1	1	0	1	0	1	1	1	0	0	1	0	0	1
Arthropoda	Insecta	Diptera	Chironomidae	Paratendipes sp.	Genus	5	0	0	1	0	0	0	0	0	0	0	0	0	0	0	0	0	0	0	0	0	0	0
Arthropoda	Insecta	Diptera	Chironomidae	Phaenopsectra sp.	Genus	5	0	0	0	0	0	0	0	0	0	0	1	1	0	0	0	0	0	0	0	0	0	0
Arthropoda	Insecta	Diptera	Chironomidae	Polypedilum sp.	Genus	5	0	1	1	1	1	1	1	1	1	1	1	1	1	1	0	1	0	0	1	1	1	1
Arthropoda	Insecta	Diptera	Chironomidae	Stenochironomus sp.	Genus	5	0	0	0	0	0	0	0	0	0	1	0	0	0	0	0	0	0	0	0	0	0	0
Arthropoda	Insecta	Diptera	Chironomidae	Paratanytarsus sp.	Genus	5	0	1	1	0	0	0	0	0	1	0	0	1	1	0	0	0	0	0	1	1	1	0
Arthropoda	Insecta	Diptera	Chironomidae	Tanytarsus sp.	Genus	5	0	1	1	0	1	1	1	1	0	1	1	1	1	0	1	0	1	0	0	1	1	1
Arthropoda	Insecta	Diptera	Chironomidae	Chironominae	Subfamily	5	0	0	0	0	1	1	0	0	1	0	0	1	0	0	0	0	0	0	0	0	0	0
Arthropoda	Insecta	Diptera	Chironomidae	Chironomidae	Family	5	0	1	0	0	1	1	0	1	1	1	1	1	1	1	0	0	0	0	0	1	0	1
Arthropoda	Insecta	Diptera		Diptera	Order	5	0	0	0	0	1	0	0	1	0	0	0	0	1	0	0	0	0	0	1	1	0	0
Annelida	Clitellata	Lumbriculida	Lumbriculidae	Lumbriculidae	Family	6	0	0	0	0	0	0	0	0	0	1	0	0	0	0	0	0	0	0	0	1	1	0
Annelida	Clitellata	Haplotaxida	Tubificidae	Aulophorus furcatusiM?llerj	Species	6	0	0	0	0	0	0	0	0	0	0	0	0	1	0	0	1	0	0	0	0	0	0
Annelida	Clitellata	Haplotaxida	Tubificidae	Branchiodrilus hortensisiStephensonj	Species	6	0	1	0	0	0	0	0	0	1	0	0	0	1	1	0	0	0	0	0	1	0	0
Annelida	Clitellata	Haplotaxida	Tubificidae	Chaetogaster diaphanusiGruithuisenj	Species	6	0	0	0	0	0	0	0	0	0	0	0	0	1	0	0	0	0	0	0	0	0	0
Annelida	Clitellata	Haplotaxida	Tubificidae	Dero digitataiM?llerj	Species	6	0	0	0	0	0	0	0	0	1	1	1	0	1	1	1	1	0	0	0	0	1	0
Annelida	Clitellata	Haplotaxida	Tubificidae	Haemonais waldvogeli Bretscher	Species	6	0	1	0	0	0	0	0	0	0	0	0	0	1	0	0	0	0	0	0	0	0	0
Annelida	Clitellata	Haplotaxida	Tubificidae	Nais barbata M?ller	Species	6	0	0	1	0	0	0	0	1	1	0	0	0	1	0	0	0	0	0	0	0	0	1
Annelida	Clitellata	Haplotaxida	Tubificidae	Nais pardalis Piguet	Species	6	0	0	0	1	0	0	0	0	0	0	0	0	0	0	0	0	0	0	0	0	0	0
Annelida	Clitellata	Haplotaxida	Tubificidae	Nais spp.	Genus	6	0	1	1	1	0	0	0	0	1	0	0	0	0	1	0	1	0	0	0	1	0	1
Annelida	Clitellata	Haplotaxida	Tubificidae	Pristinasp.	Genus	6	0	0	0	0	0	0	0	0	0	0	0	0	1	0	0	0	0	0	0	0	0	0
Annelida	Clitellata	Haplotaxida	Tubificidae	Ripistes parasitaiSchmidtj	Species	6	0	0	0	1	0	0	1	0	0	0	0	0	0	0	0	0	0	0	0	0	0	0
Annelida	Clitellata	Haplotaxida	Tubificidae	Slavina appendiculataid'Udekemj	Species	6	0	0	0	0	0	1	0	0	0	0	0	1	0	1	0	1	0	0	0	0	0	0
Annelida	Clitellata	Haplotaxida	Tubificidae	Stylaria fossularis Leidy	Species	6	0	0	0	1	0	0	0	0	0	1	1	0	0	0	0	0	0	0	1	0	0	1
Annelida	Clitellata	Haplotaxida	Tubificidae	Branchiura sowerbyi Beddard	Species	6	0	1	1	1	0	0	0	0	1	0	0	0	1	1	0	1	1	1	0	1	1	0
Annelida	Clitellata	Haplotaxida	Tubificidae	Limnodrilus grandisetosus Nomura	Species	6	0	0	0	1	0	0	0	0	0	0	0	0	0	0	0	1	0	0	0	0	0	0
Annelida	Clitellata	Haplotaxida	Tubificidae	Limnodrilus hoffmeisteri Clapar?de	Species	6	0	1	0	1	1	0	0	1	1	1	0	0	1	1	1	0	1	1	0	1	1	1
Annelida	Clitellata	Haplotaxida	Tubificidae	Limnodrilusudekemianus Clapar?de	Species	6	0	0	0	0	0	0	1	0	0	0	0	0	0	0	0	0	0	0	0	0	0	0
Annelida	Clitellata	Haplotaxida	Tubificidae	Tubificidae	Family	6	0	1	1	1	1	1	1	1	1	1	1	1	1	1	1	1	1	1	0	1	1	1
Annelida	Clitellata	Haplotaxida	Enchytraeidae	Haplotaxis sp.	Genus	6	0	0	1	0	0	0	0	0	0	0	0	0	0	0	0	0	0	0	0	0	0	0
Annelida	Clitellata	Rhynchobdellida	Glossiphoniidae	Glossiphonia weberi lata Oka	Species	6	0	1	0	0	0	0	0	0	1	0	0	0	0	1	0	0	0	0	0	1	0	0
Annelida	Clitellata	Rhynchobdellida	Glossiphoniidae	Helobdella stagnalisiLinnaeusj	Species	6	0	0	0	0	0	0	0	0	1	0	0	0	0	0	0	0	0	0	0	0	0	0
Annelida	Clitellata	Rhynchobdellida	Glossiphoniidae	Glossiphoniidae	Family	6	0	0	0	0	0	0	0	0	1	0	0	0	1	0	0	0	0	0	0	1	0	1
Annelida	Clitellata	Arhynchobdellida	Erpobdellidae	Erpobdellidae	Family	6	0	1	0	0	0	0	0	0	1	1	1	1	1	0	0	0	0	0	0	1	0	1
Bryozoa	Phylactolaemata		Lophopodidae	Lophopodella carteriiHyattj	Species	6	0	0	1	0	1	0	0	0	0	0	0	0	0	1	0	0	0	0	0	0	0	0
Bryozoa	Phylactolaemata		Lophopodidae	Asajirella gelatinosaiOkaj	Species	6	0	1	0	0	0	1	0	0	1	0	0	0	0	1	0	1	1	0	1	0	1	0
Bryozoa	Phylactolaemata		Pectinatellidae	Pectinatella magnificaiLeidyj	Species	6	0	1	1	0	1	0	1	1	1	1	0	0	0	1	0	0	1	0	1	0	0	0
Porifera	Demospongiae	Spongillida	Spongillidae	Eunapius fragilisiLeidyj	Species	6	0	0	0	0	0	0	0	1	0	0	0	0	0	0	0	0	0	0	0	0	0	0
Porifera	Demospongiae	Spongillida	Spongillidae	Spongillidae	Family	6	0	0	0	0	0	0	0	0	0	1	0	0	0	0	0	0	0	0	0	0	0	0
