# Supplementary material for: Combined impact of pesticides and other environmental stressors on animal diversity in irrigation ponds
Source: PLoS One. 2020 Jul 2;15(7):e0229052. doi: 10.1371/journal.pone.0229052 (PMC7332035; doi:10.1371/journal.pone.0229052)
Supplement: S1 Code — (ZIP) [file pone.0229052.s001.zip › data_win/water_quality4.csv]

Water qualities
n.d.: no data
Year	Season	Field study date	Pond name	Pond ID in the paper	field study time	Mesurement depth at the surface	Water temperature(WT)	pH	Suspended solids(SS)	Chlorophyll-a	Total phosphorus(TP)	Total nitrogen(TN)
		yy/mm/dd				m	��		mg /L	��g/L	mg/L	mg/L
2007	April	2007/4/24	Sara-ike-A	1	0.385416667	1	14.9	8.03	1.33	5	0.024	0.337
2007	April	2007/4/24	Naka-ike	2	0.36875	0.7	15.1	9.01	5.1	9	0.04	0.555
2007	April	2007/4/24	Yama-tani-ike	3	0.415277778	1.3	16	8.13	12.7	16	0.042	0.545
2007	April	2007/4/24	Higashi-shin-ike	4	0.433333333	0.7	17.5	7.78	13.11	12	0.045	0.537
2007	April	2007/4/24	Ama-ike	5	0.440277778	0.3	17.4	7.83	14.4	17	0.044	0.489
2007	April	2007/4/24	Shimo-ike	6	0.459027778	0.5	18.3	7.66	6.46	10	0.024	2.351
2007	April	2007/4/24	Minami-shin-ike	7	0.552083333	0.3	24.3	7.46	47.09	24	0.211	0.996
2007	April	2007/4/24	Oh-ike-B	8	0.527777778	0.5	20.7	9.13	50.8	116	0.256	1.787
2007	April	2007/4/24	Kashi-tani-roku-gou-ike	9	0.508333333	1.5	17.1	7.61	2.07	4	0.016	0.266
2007	April	2007/4/24	Oka-shiro-ike	10	0.609722222	0.8	19.3	7.62	2.38	3	0.022	0.282
2007	April	2007/4/24	Mura-ike	11	0.634722222	0.2	20.4	7.42	16.66	14	0.051	0.415
2007	April	2007/4/23	Ro-kken-ya-ike	12	0.6125	0.2	19.7	5.54	33.16	161	0.265	3.793
2007	April	2007/4/23	Oku-no-ike	13	0.635416667	0.3	20.4	9.91	222	581	1.185	6.019
2007	April	2007/4/23	Shiro-no-ike	14	0.579861111	0.7	17.5	9.73	45.09	159	0.282	2.583
2007	April	2007/4/23	Tani-ga-ike	15	0.596527778	0.5	18.1	10.15	25.1	69	0.319	2.211
2007	April	2007/4/23	Naka-no-ike-higashi	16	0.479166667	0.8	17.2	7.55	27.2	102	0.507	2.888
2007	April	2007/4/23	Hira-ike	17	0.550694444	0.3	19.3	7.27	5.55	3	0.076	1.316
2007	April	2007/4/23	Shin-ike	18	0.451388889	0.7	17.2	7.72	11.96	26	0.063	0.566
2007	April	2007/4/23	Nishi-tani-ike	19	0.429861111	0.3	16.1	7.52	8.59	11	0.165	1.02
2007	April	2007/4/23	Shimo-kawa-ike	20	0.408333333	1.2	16.4	7.75	22.66	58	0.159	1.527
2007	April	2007/4/23	To-ji-ga-ike	21	0.381944444	0.4	16.7	8.19	68.71	296	0.543	3.521
2007	May	2007/5/29	Sara-ike-A	1	0.374305556	1.2	17.8	7.84	79.4	3	0.265	1.115
2007	May	2007/5/29	Naka-ike	2	0.39375	0.46	21.5	9.18	6.28	25	0.038	0.52
2007	May	2007/5/29	Yama-tani-ike	3	0.452777778	0.64	23.4	7.87	11.85	13	0.039	0.54
2007	May	2007/5/29	Higashi-shin-ike	4	0.404861111	0.35	23.3	8.34	19	57	0.083	1.137
2007	May	2007/5/29	Ama-ike	5	0.411805556	0.36	23.3	8.04	12.32	15	0.048	0.591
2007	May	2007/5/29	Shimo-ike	6	0.429166667	0.31	23.5	7.82	9.65	15	0.034	1.254
2007	May	2007/5/29	Minami-shin-ike	7	0.477083333	0.3	25.6	7.35	14.9	17	0.126	0.899
2007	May	2007/5/29	Oh-ike-B	8	0.513194444	0.42	25.3	9.49	33.25	25	0.179	1.218
2007	May	2007/5/29	Kashi-tani-roku-gou-ike	9	0.529861111	0.69	22.7	8.18	2.25	2	0.015	0.237
2007	May	2007/5/29	Oka-shiro-ike	10	0.603472222	0.33	25.1	7.57	6.48	5	0.026	0.329
2007	May	2007/5/29	Mura-ike	11	0.586805556	0.4	25.3	7.25	14.56	13	0.053	0.505
2007	May	2007/5/28	Ro-kken-ya-ike	12	0.604861111	0.18	26.7	7.38	8.4	15	0.109	4.752
2007	May	2007/5/28	Oku-no-ike	13	0.616666667	0.2	25.3	8.73	252.4	490	1.194	6.919
2007	May	2007/5/28	Shiro-no-ike	14	0.577777778	0.95	22.5	8.74	37.6	121	0.265	2.944
2007	May	2007/5/28	Tani-ga-ike	15	0.590972222	0.37	22.8	8.68	81.4	89	0.802	3.551
2007	May	2007/5/28	Naka-no-ike-higashi	16	0.50625	0.88	23.6	9.27	42.59	271	0.34	3.489
2007	May	2007/5/28	Hira-ike	17	0.4875	0.56	22.6	7.3	26.66	64	0.166	1.584
2007	May	2007/5/28	Shin-ike	18	0.478472222	0.44	21.3	7.76	4.98	13	0.041	0.496
2007	May	2007/5/28	Nishi-tani-ike	19	0.471527778	0.36	20.9	7.6	8.4	2	0.281	1.913
2007	May	2007/5/28	Shimo-kawa-ike	20	0.448611111	0.85	21.7	8.76	45.4	138	0.165	2.363
2007	May	2007/5/28	To-ji-ga-ike	21	0.434722222	0.33	20.6	9.05	80.99	537	0.485	6.378
2007	June	2007/6/19	Sara-ike-A	1	0.377083333	1.2	21	7.55	13.02	7	0.094	0.774
2007	June	2007/6/19	Naka-ike	2	0.391666667	0.5	22.9	8.46	2.09	7	0.024	0.346
2007	June	2007/6/19	Yama-tani-ike	3	0.426388889	0.3	24.2	7.67	7.82	14	0.034	0.483
2007	June	2007/6/19	Higashi-shin-ike	4	0.404166667	0.45	24.1	7.75	13.32	12	0.055	0.547
2007	June	2007/6/19	Ama-ike	5	0.411111111	0.35	24.1	7.81	30.56	10	0.068	0.515
2007	June	2007/6/18	Shimo-ike	6	0.619444444	0.45	23.6	7.49	6.73	7	0.026	1.7
2007	June	2007/6/19	Minami-shin-ike	7	0.444444444	0.19	24.2	7.47	3.18	2	0.025	0.424
2007	June	2007/6/19	Oh-ike-B	8	0.470138889	0.5	24	8.22	28.93	26	0.258	1.167
2007	June	2007/6/19	Kashi-tani-roku-gou-ike	9	0.486111111	0.52	23.7	7.46	1.8	2	0.014	0.229
2007	June	2007/6/19	Oka-shiro-ike	10	0.576388889	0.65	26.6	7.35	3.44	6	0.025	0.366
2007	June	2007/6/19	Mura-ike	11	0.550694444	0.34	25.8	7.03	8.88	18	0.052	0.552
2007	June	2007/6/18	Ro-kken-ya-ike	12	0.576388889	0.33	23.2	6.94	77	10	1.453	3.824
2007	June	2007/6/18	Oku-no-ike	13	0.586805556	0.3	22.9	7.15	86.7	181	0.69	3.046
2007	June	2007/6/18	Shiro-no-ike	14	0.554166667	0.34	22.4	7.6	32.72	31	0.36	1.802
2007	June	2007/6/18	Tani-ga-ike	15	0.565972222	0.4	22.8	7.77	51.55	100	0.566	2.373
2007	June	2007/6/18	Naka-no-ike-higashi	16	0.513888889	1.2	23.1	7.64	24.4	153	0.262	1.586
2007	June	2007/6/18	Hira-ike	17	0.496527778	0.37	23.4	7.33	56.6	166	0.341	2.033
2007	June	2007/6/18	Shin-ike	18	0.488194444	0.67	22.3	7.56	5.44	7	0.044	0.474
2007	June	2007/6/18	Nishi-tani-ike	19	0.477083333	0.24	22.4	7.39	20.25	26	0.314	1.753
2007	June	2007/6/18	Shimo-kawa-ike	20	0.465277778	0.35	23.4	8.93	39.59	172	0.165	2.628
2007	June	2007/6/18	To-ji-ga-ike	21	0.443055556	0.24	22.3	7.62	32.3	167	0.445	3.761
2007	July	2007/7/18	Sara-ike-A	1	0.385416667	1.2	22	7.85	8.11	1	0.035	0.608
2007	July	2007/7/18	Naka-ike	2	0.402777778	0.65	24.4	7.72	4.16	3	0.021	0.324
2007	July	2007/7/18	Yama-tani-ike	3	0.441666667	0.8	26.5	7.69	10.39	16	0.034	0.474
2007	July	2007/7/18	Higashi-shin-ike	4	0.421527778	0.72	25.2	7.5	12.17	26	0.06	0.663
2007	July	2007/7/18	Ama-ike	5	0.430555556	0.34	25.8	7.88	12.55	26	0.053	0.563
2007	July	2007/7/17	Shimo-ike	6	0.642361111	0.45	25.2	7.51	7.69	19	0.021	3.63
2007	July	2007/7/18	Minami-shin-ike	7	0.456944444	0.48	24.7	6.95	8.9	3	0.058	0.467
2007	July	2007/7/18	Oh-ike-B	8	0.477777778	0.5	26.9	9.2	35.85	33	0.182	0.955
2007	July	2007/7/18	Kashi-tani-roku-gou-ike	9	0.519444444	0.52	25	7.3	4.32	4	0.013	0.379
2007	July	2007/7/18	Oka-shiro-ike	10	0.572916667	0.55	25.2	7.05	5.34	15	0.034	0.464
2007	July	2007/7/18	Mura-ike	11	0.548611111	0.53	25.7	7.11	13.4	42	0.071	0.607
2007	July	2007/7/17	Ro-kken-ya-ike	12	0.604166667	0.4	26.5	8.21	7.02	25	0.175	1.27
2007	July	2007/7/17	Oku-no-ike	13	0.611111111	0.21	27.4	8.68	76.06	168	0.363	1.726
2007	July	2007/7/17	Shiro-no-ike	14	0.563194444	0.9	25.2	8.34	25.9	122	0.253	2.222
2007	July	2007/7/17	Tani-ga-ike	15	0.585416667	0.5	26.3	8.71	31.16	94	0.452	1.592
2007	July	2007/7/17	Naka-no-ike-higashi	16	0.522916667	0.86	25.7	7.89	16.2	83	0.106	0.927
2007	July	2007/7/17	Hira-ike	17	0.506944444	0.44	26.6	7.8	23.65	92	0.212	2.199
2007	July	2007/7/17	Shin-ike	18	0.496527778	0.63	24.6	7.71	3.28	5	0.04	0.603
2007	July	2007/7/17	Nishi-tani-ike	19	0.482638889	0.57	24.5	7.6	49.82	7	0.985	2.133
2007	July	2007/7/17	Shimo-kawa-ike	20	0.466666667	0.68	25.2	8.01	41.67	300	0.362	3.041
2007	July	2007/7/17	To-ji-ga-ike	21	0.446527778	0.59	25.2	8.1	32.75	211	1.18	2.357
2007	August	2007/8/14	Sara-ike-A	1	0.361111111	1.26	27	7.77	3.38	8	0.078	0.386
2007	August	2007/8/14	Naka-ike	2	0.370833333	0.42	28	7.87	2.78	5	0.028	0.314
2007	August	2007/8/14	Yama-tani-ike	3	0.398611111	0.51	30.9	7.84	7.86	16	0.038	0.483
2007	August	2007/8/14	Higashi-shin-ike	4	0.380555556	0.53	30.5	8.03	9.46	10	0.035	0.363
2007	August	2007/8/14	Ama-ike	5	0.386805556	0.21	31	8.09	13.69	16	0.032	0.462
2007	August	2007/8/13	Shimo-ike	6	0.657638889	0.46	32.5	7.55	5.25	8	0.018	3.895
2007	August	2007/8/14	Minami-shin-ike	7	0.413194444	0.53	28.9	8.07	3.31	8	0.037	0.531
2007	August	2007/8/14	Oh-ike-B	8	0.429166667	0.75	29.7	8.1	29.26	33	0.14	0.804
2007	August	2007/8/14	Kashi-tani-roku-gou-ike	9	0.440972222	0.73	29.1	7.39	17.36	1	0.013	0.263
2007	August	2007/8/14	Oka-shiro-ike	10	0.479166667	0.46	31.5	7.51	3.64	7	0.02	0.448
2007	August	2007/8/14	Mura-ike	11	0.461805556	0.29	31.8	7.61	7.85	22	0.039	0.575
2007	August	2007/8/13	Ro-kken-ya-ike	12	0.599305556	0.52	29.3	7.27	12.48	16	0.409	1.158
2007	August	2007/8/13	Oku-no-ike	13	0.613194444	0.29	32.8	9.25	49.6	440	0.476	3.79
2007	August	2007/8/13	Shiro-no-ike	14	0.629166667	0.95	30.2	9.12	30.15	151	0.168	2.232
2007	August	2007/8/13	Tani-ga-ike	15	0.588194444	0.28	31.8	8.69	32	96	0.494	1.793
2007	August	2007/8/13	Naka-no-ike-higashi	16	0.570138889	0.8	30.6	8.67	20.31	97	0.111	0.965
2007	August	2007/8/13	Hira-ike	17	0.524305556	0.33	32.1	8.46	43	106	0.208	2.03
2007	August	2007/8/13	Shin-ike	18	0.515972222	0.39	30.1	7.97	3.38	11	0.03	0.483
2007	August	2007/8/13	Nishi-tani-ike	19	0.499305556	0.38	28.1	7.46	197.5	4	0.625	1.875
2007	August	2007/8/13	Shimo-kawa-ike	20	0.484722222	0.35	31.8	9.49	40.31	202	0.177	2.374
2007	August	2007/8/13	To-ji-ga-ike	21	0.467361111	0.26	30.1	8.02	44.29	129	0.644	1.703
2007	September	2007/9/4	Sara-ike-A	1	0.382638889	1.11	26.9	7.61	7.07	5	0.072	0.475
2007	September	2007/9/4	Naka-ike	2	0.357638889	0.43	25.9	7.65	4	9	0.036	0.536
2007	September	2007/9/4	Yama-tani-ike	3	0.431944444	0.18	30.3	7.69	6.8	14	0.024	0.559
2007	September	2007/9/4	Higashi-shin-ike	4	0.401388889	0.75	29	7.63	11.13	8	0.027	0.409
2007	September	2007/9/4	Ama-ike	5	0.413194444	0.19	29.3	7.55	8.66	7	0.023	0.382
2007	September	2007/9/3	Shimo-ike	6	0.616666667	0.39	30.6	7.68	12.82	8	0.016	2.187
2007	September	2007/9/4	Minami-shin-ike	7	0.441666667	0.12	27.5	7.28	17.67	1	0.092	0.773
2007	September	2007/9/4	Oh-ike-B	8	0.459027778	0.48	28	8.02	11.05	5	0.123	0.527
2007	September	2007/9/4	Kashi-tani-roku-gou-ike	9	0.5	0.45	29.6	7.59	2.46	3	0.014	0.333
2007	September	2007/9/4	Oka-shiro-ike	10	0.563194444	0.34	31	7.29	3.54	10	0.026	0.498
2007	September	2007/9/4	Mura-ike	11	0.544444444	0.31	33.1	7.05	57.22	99	0.127	1.592
2007	September	2007/9/3	Ro-kken-ya-ike	12	0.575	0.45	28.5	7.43	6.6	4	0.238	1.007
2007	September	2007/9/3	Oku-no-ike	13	0.586805556	0.22	32.7	9.81	55	189	0.374	3.066
2007	September	2007/9/3	Shiro-no-ike	14	0.550694444	0.3	28.5	8.05	8.58	29	0.133	1.716
2007	September	2007/9/3	Tani-ga-ike	15	0.5625	0.39	30.1	7.79	29.03	73	0.327	1.624
2007	September	2007/9/3	Naka-no-ike-higashi	16	0.528472222	0.5	29.6	9.04	21.84	84	0.132	1.066
2007	September	2007/9/3	Hira-ike	17	0.493055556	0.26	31.9	10.22	58.66	423	0.419	4.588
2007	September	2007/9/3	Shin-ike	18	0.481944444	0.45	28.5	7.76	3.48	8	0.022	0.434
2007	September	2007/9/3	Nishi-tani-ike	19	0.469444444	0.46	27.7	7.46	335.3	11	0.899	1.585
2007	September	2007/9/3	Shimo-kawa-ike	20	0.445833333	0.26	29.5	8.8	19.83	83	0.105	1.471
2007	September	2007/9/3	To-ji-ga-ike	21	0.423611111	0.38	28.2	8.88	34.75	187	0.358	2.255
2007	Sept.2nd	2007/9/26	Sara-ike-A	1	0.373611111	1.17	22.8	6.3	3.92	7	0.079	0.504
2007	Sept.2nd	2007/9/26	Naka-ike	2	0.383333333	0.4	24.2	5.8	108.65	204	0.068	0.912
2007	Sept.2nd	2007/9/26	Yama-tani-ike	3	0.410416667	0.66	25.2	6.3	8.08	17	0.024	0.629
2007	Sept.2nd	2007/9/26	Higashi-shin-ike	4	0.39375	0.57	26.5	6	13.94	11	0.034	0.45
2007	Sept.2nd	2007/9/26	Ama-ike	5	0.398611111	0.2	27.1	6.3	14.54	14	0.105	0.492
2007	Sept.2nd	2007/9/25	Shimo-ike	6	0.7	0.42	27.2	5.9	3.83	7	0.015	1.306
2007	Sept.2nd	2007/9/26	Minami-shin-ike	7	0.458333333	0.4	25.6	6	3.46	2	0.024	0.457
2007	Sept.2nd	2007/9/26	Oh-ike-B	8	0.477777778	0.72	23.6	5.6	12	4	0.129	0.497
2007	Sept.2nd	2007/9/26	Kashi-tani-roku-gou-ike	9	0.495138889	0.86	25.7	5.6	3.31	5	0.015	0.324
2007	Sept.2nd	2007/9/26	Oka-shiro-ike	10	0.554166667	0.33	27.6	5	6.89	10	0.028	0.542
2007	Sept.2nd	2007/9/26	Mura-ike	11	0.539583333	0.1	29.6	5.1	67.71	124	0.192	1.843
2007	Sept.2nd	2007/9/25	Ro-kken-ya-ike	12	0.597916667	0.56	25.3	6.2	21.09	16	0.241	1.167
2007	Sept.2nd	2007/9/25	Oku-no-ike	13	0.672222222	0.18	28	6.4	26.06	114	0.236	2.38
2007	Sept.2nd	2007/9/25	Shiro-no-ike	14	0.659722222	0.12	26.9	6.6	6.28	9	0.198	3.176
2007	Sept.2nd	2007/9/25	Tani-ga-ike	15	0.589583333	0.7	27.9	7.2	35.05	59	0.335	1.931
2007	Sept.2nd	2007/9/25	Naka-no-ike-higashi	16	0.572916667	1.04	27	7.2	15.37	74	0.109	1.172
2007	Sept.2nd	2007/9/25	Hira-ike	17	0.555555556	0.13	31.5	8.5	61	227	0.437	4.656
2007	Sept.2nd	2007/9/25	Shin-ike	18	0.546527778	0.69	26.6	6.5	5.11	7	0.032	0.493
2007	Sept.2nd	2007/9/25	Nishi-tani-ike	19	0.535416667	0.16	25.9	6.4	64.46	2	0.397	1.763
2007	Sept.2nd	2007/9/25	Shimo-kawa-ike	20	0.515277778	0.26	29.5	7.5	17.24	49	0.148	1.451
2007	Sept.2nd	2007/9/25	To-ji-ga-ike	21	0.5	0.43	27.6	6.4	17.3	69	0.257	1.414
