# Supplementary material for: Combined impact of pesticides and other environmental stressors on animal diversity in irrigation ponds
Source: PLoS One. 2020 Jul 2;15(7):e0229052. doi: 10.1371/journal.pone.0229052 (PMC7332035; doi:10.1371/journal.pone.0229052)
Supplement: S1 Code — (ZIP) [file pone.0229052.s001.zip › pond_analysis_demo_full.R]

source("pond_analysis9c_header.R");
source("contselec-package9c.R");
source("stepAIC_modified.R");
library(glmmML);
library(foreach);
library(glmperm);
library(spdep);

flag_whole_perm = FALSE;
n_whole_perm=1000;
##Doing whole permutation that repeats the model selection for each resampled data set, in order to examine statistical significance of the contribution of a focal explanatory variable.
##This calculation is very heavy!!

##list_target=c("1","4","5","0123456","01234","01","56","23456");

list_target=c("1","4");

## 0:reptile, 1:fish, 2:crustacean, 3:mollusc, 4:large insect, 5:small insect, 6:annelid

flag_check_interaction=FALSE;
##Whether interaction among significant stressors is checked.

flag_omit_shallowness_for_type4_int=TRUE;
##Omit shallowness in the calculation of the combined impact for type4

##parameters
pa=list(
    edge_cor=0.52,
    ##In contraction, explanatory variables with absolute correlation higher than [edge_cor] are contracted into contraction groups.
    edge_explain=0.65,
    ##In contraction, each contraction group is represented by PCA-axes so that  at least [edge_explain] of the total variance is explained. 
    edge_param_number=3,
    ##In best subset model selection, models with [sample size]/[number of free parameter]<[edge_param_number] are excuded.
    repeatn=50,
    ##Number of models proccessed as a unit jop.
    family="glmm_poisson",
    ##Error distribution chosen from "poisson", "gaussian", "glmm_poisson".
    check_spa_cor=T,
    ##Whether spatial autocorrelation in resifuals is checked or not.
    use_pforeach=T,
    ##Parallelization or not.
    perm=T,
    ##Doing permutation test for significance check of explanatory variables.
    nrep=10000,
    ##Number of resampling in the permutation test.
    out_form_name=F,
    ##Output of the formula of the best model.
    show_graph=T,
    ##Show graph of analysis result.
    show_graph_data=T,
    ##Show graphs for sampled animals and pesticides.
    out_graph=F,
    ##Graph output as png.
    out_graph_eps=F,
    ##Graph output as eps.
    outfile="pond_analysis_demo",
    ##File name for graph output.
    graph_hide_title=F,
    ##Hide title of graph.
    graphics_off=T,
    ##Close windows before the next showing graphs.
    out_graph_show=F
    ##Show saved png files.
);


##data files
file_env=list(
    file="other_env4.csv",
    sep="\t",
    tag="Pond depth",
    offset=c(3,0),
    offset_colname=c(-3,0),
    offset_rowname=c(0,-2)
);

file_water=list(
    file="water_quality4.csv",
    sep="\t",
    tag="field study time",
    offset=c(2,2),
    offset_colname=c(-2,0),
    offset_rowname=c(0,-3)
);

file_pesticides=list(
    file="pesticides4.csv",
    sep="\t",
    tag="Detection limit",
    offset=c(1,1),
    offset_colname=c(-3,0),
    offset_rowname=c(0,-2)
);

file_animals=list(
    file="sampled_animals4.csv",
    sep="\t",
    tag="type",
    offset=c(1,0),
    offset_colname=c(-1,0),
    offset_rowname=c(0,-2)
);


if(ms_win){
    file_animals$file=paste0("data_win/",file_animals$file);
    file_pesticides$file=paste0("data_win/",file_pesticides$file);
    file_water$file=paste0("data_win/",file_water$file);
    file_env$file=paste0("data_win/",file_env$file);

    file_animals$sep=",";
    file_pesticides$sep=",";
    file_water$sep=",";
    file_env$sep=",";
}


##execute "cont_selec" function (contraction and model selection) for each entries in "list_target".
reg_analysis <- function(check_contract=FALSE,start_edge_cor=0.3,end_edge_cor=0.8,ndiv=50,edge_explain=0.6,show=1){

    ##if(flag_envs).ee.append("reg_analysis",environment());
    
    target_names=paste("type",list_target,sep="");

    ##read data from csv files
    print("data generation..");    
    rawdata=get_rawdata(file_animals=file_animals, file_pesticides=file_pesticides, file_water=file_water, file_env=file_env);
    
    reslist=list(rawdata=rawdata);
    
    cat("\n removed animals:\n");
    print(rownames(rawdata$animal$removed));
    
    if(check_contract){
        ##show contraction result for various values for "edge_cor" under given "edge_explain"
        res_check_contract=check_contract_edge(rawdata$data0,start_edge_cor=start_edge_cor,end_edge_cor=end_edge_cor,ndiv=ndiv,edge_explain=edge_explain,show=show);
        cat("\n\n");
        print(res_check_contract);
    }
    if(!check_contract){
        ##show graphs for sampled animals and pesticides 
        if(pa$show_graph_data){
            show_graph_number(rawdata);
            show_graph_pest(rawdata,pest_type="I");
            show_graph_pest(rawdata,pest_type="F");
            show_graph_pest(rawdata,pest_type="H");
            if((pa$out_graph)&&(pa$graphics_off))graphics.off();
        }

    
    ##execute "cont_selec" function for each entries in "list_target".
    for(i in 1:length(list_target)){
        
        target=list_target[i];
        data0=rawdata$data0;
        
        data0[,1]=count_target(target,rawdata);
        target_name=paste("type",target,sep="");
        colnames(data0)[1]=target_name;
        
        pos_x=rawdata$env[,"Pos_x"];
        pos_y=rawdata$env[,"Pos_y"];
        
        res=cont_selec(data0,pos_x,pos_y,edge_cor=pa$edge_cor,edge_explain=pa$edge_explain,edge_param_number=pa$edge_param_number,repeatn=pa$repeatn,family=pa$family,check_spa_cor=pa$check_spa_cor,target=1,use_pforeach=pa$use_pforeach,perm=pa$perm);
        
                
        cat("Target type:",target,"\n");

        ##add each result output to the list "reslist" 
        reslist=append(reslist,list(res));
        names(reslist)[length(reslist)]=target_name;

        
        if(pa$show_graph){
            ##show graph of result output
            show_graph(res);
            if((pa$out_graph)&&(pa$graphics_off))graphics.off();
        }
        
    }
    
    
                
        return(reslist);
    }
}

##check interactions among significant-stressors detected in "reg_analysis"
reg_analysis_int  <- function(ress){
    print("checking intraction...");
    
    outfile=pa$outfile;
    for(i in 2:length(ress)){
        
        res=ress[[i]];
        print(res$target);
        if(length(get_sig_list(res))>1){
            res_int=check_interaction(res,edge_cor=pa$edge_cor,check_spa_cor=pa$check_spa_cor,use_pforeach=pa$use_pforeach,perm=pa$perm);
            sigmark=res_int$sigmark;
            len1=ncol(ress[[i]]$data1);
            list_sig_int=sum(sigmark[(len1+1):length(sigmark)]!="   ");
            if(length(list_sig_int)>0){
                ress=append(ress,list(res_int));
                names(ress)[length(ress)]=res_int$target;

                if(pa$show_graph){
                    
                    show_graph(res_int)  
                    
                    if((pa$out_graph)&&(pa$graphics_off))graphics.off();
                }
            }
        }
        
    }
    return(ress);
}

##output of best models to a text file
out_form_name_coef  <- function(ress){
  ofile_form=paste(pa$outfile,"_form_name_coef.txt",sep="");
        write("best models\n",file=ofile_form);
  for(i in 2:length(ress)){
     
         r2=ress[[i]]$bestmodel$r2;
         form_name_coef=ress[[i]]$bestmodel$form_name_coef;
         r2_stepwise=ress[[i]]$bestmodel_stepwise$r2;
         form_name_coef_stepwise=ress[[i]]$bestmodel_stepwise$form_name_coef;
         write(names(ress)[i],file=ofile_form,append=1);
         write(sprintf("contracted best model (r^2=%2.2f)\n %s",r2,form_name_coef),append=1,file=ofile_form);
         write(sprintf("uncontracted best model (r^2=%2.2f)\n %s",r2_stepwise,form_name_coef_stepwise),append=1,file=ofile_form);
      write("",file=ofile_form,append=1);

        }
   
}

reg_analysis_sloppy_perm <- function(ress,nperm=5,omit_pseudo=TRUE,flip_order=FALSE){
    ress1=ress;
    
    for(i in 2:length(ress)){
        list_sig=get_sig_list(ress[[i]]);

        list_sig1=list_sig;
        list_sig1=list_sig[ress[[i]]$result$ngid[list_sig]==1];

        if(length(list_sig1)>0){
            check_order=c(1:length(list_sig));
            if(flip_order)check_order=c(length(list_sig):1);
            
            rlist=sloppy_perm(ress[[i]],nperm=nperm,check_order=check_order,omit_pseudo=omit_pseudo,outfile=pa$outfile);
            
            ress1[[i]]$result=rlist$result;
            if(i==2)pres=rlist$pres;
            if(i>2)pres=rbind(pres,rlist$pres);	
            ##        write.table(rlist$result,file=paste0(pa$outfile,"_",ress1[[i]]$target,"_pv_slop.csv"),sep="\t",row.names=F);
        }
    }
    write.table(pres,file=paste0(pa$outfile,"_whole_pv_slop.csv"),sep=",",row.names=F);
    return(list(ress=ress1,pres=pres));    
}


#_/_/_/_/_/_/_/_/_/_/_/_/_/_/_/_/_/_/_/_/_/_/_/_/_/_/_/_/_/_/_/_/_/_/#
#_/_/_/_/_/_/_/_/_/_/_/_/_/_/MAIN_/_/_/_/_/_/_/_/_/_/_/_/_/_/_/_/_/_/#
#_/_/_/_/_/_/_/_/_/_/_/_/_/_/_/_/_/_/_/_/_/_/_/_/_/_/_/_/_/_/_/_/_/_/#


if(1){
##if(flag_envs).ee.set();

##ress=reg_analysis(check_contract=T);

ress=reg_analysis(check_contract=F);
if(flag_check_interaction)ress_int=reg_analysis_int(ress);

if(pa$out_form_name)out_form_name_coef(ress_int);

##if(flag_envs).ee.subt_time();
}


if(flag_whole_perm){
ress_int_perm = reg_analysis_sloppy_perm(ress_int,nperm=n_whole_perm);
}
