# Supplementary material for: Combined impact of pesticides and other environmental stressors on animal diversity in irrigation ponds
Source: PLoS One. 2020 Jul 2;15(7):e0229052. doi: 10.1371/journal.pone.0229052 (PMC7332035; doi:10.1371/journal.pone.0229052)
Supplement: S1 Code — (ZIP) [file pone.0229052.s001.zip › pond_analysis9c_header.R]

ms_win=TRUE;
flag_envs=FALSE;

#_/_/_/_/_/_/_/_/_/_/_/_/_/_/_/_/_/_/_/_/_/_/_/_/_/_/_/_/_/_/_/_/_/_/#
#_/_/_/_/_/_/_/ FUNCTIONS FOR READING DATA FILES _/_/_/_/_/_/_/_/_/_/#
#_/_/_/_/_/_/_/_/_/_/_/_/_/_/_/_/_/_/_/_/_/_/_/_/_/_/_/_/_/_/_/_/_/_/#

get_rawdata <- function(file_animals,file_pesticides,file_water,file_env){
if(flag_envs).ee.append("get_rawdata",environment());
    ## data of environmental factors
    data_env0=get_envdata(file_env);
    colnames(data_env0)=c("Depth","Area","Ignition_loss","E_plant_r","F_plant_r","S_plant_r","Concrete_bank","Pos_x","Pos_y","Pond_drainage","D_net_sampling");

    data_env=data_env0[,-which(colnames(data_env0) %in% c("Pos_x","Pos_y","S_plant_r"))];

    data_env[,"D_net_sampling"]=log(data_env[,"D_net_sampling"]);

    data_env[,"F_plant_r"]=1.0-0.01*data_env[,"F_plant_r"];
    data_env=swap_colname(data_env,"F_plant_r","F_plant_noncoverage");    
    
    data_env[,"E_plant_r"]=1.0-0.01*data_env[,"E_plant_r"];
    data_env=swap_colname(data_env,"E_plant_r","E_plant_noncoverage");
    
    data_env[,"Depth"]=max(data_env[,"Depth"])-data_env[,"Depth"];
    data_env=swap_colname(data_env,"Depth","Shallowness");    
    
    ##data of sampled animals

    data_sp=get_spdata(file_animals);
    
    alian=t(data_sp$alian);
    alian=alian[3:nrow(alian),];
    colnames(alian)=c("Bullfrog","Black_bass","Bluegill","Crayfish");
    alian=alian[,c(3,2,4,1)];
    
    ##data of water qualities
    
    data_water=get_water_data(file_water);
    colnames(data_water)=c("WT","pH","SS","Chla","TP","TN");
    
    ##data of pesticides
    rawdata_pest=get_pesticide_data(file_pesticides);

    data_pest=rawdata_pest$max;
    data_pest=data_pest[,-which(colnames(data_pest) %in% c("F.TPN"))];
    data_pest_all=rawdata_pest$all;
    data_pest_all=data_pest_all[,-which(colnames(data_pest_all) %in% c("F.TPN"))];

    data0=data.frame(y=data_sp$number[,1]*0);
    rownames(data0)=rownames(data_sp$number);
    
    data0=cbind(data0,alian,data_pest,data_water,data_env);

    return(list(data0=data0,animal=data_sp,water=data_water,pest=list(max=data_pest,all=data_pest_all),env=data_env0));
}

## This function gets the data of sampled animals from a CSV file, and makes some adjustment. ## 
get_spdata <-function(flist){
    
    data=read_data(flist);
    
    removed=data[which(data[,"remove"]==1),,drop=F];
    data1=data[which(data[,"remove"]==0),];
    
    type=data1[,"type"];
    data2=data1[,3:ncol(data1)];
    alian=data[which(data[,"remove"]==2),];
    
    typenames=unique(type);
    typenames=typenames[order(typenames)];
    number=matrix(0,ncol=length(typenames),nrow=ncol(data2));
    
    colnames(number)=paste("type",typenames,sep="");  
    for(i in 1:length(typenames)){
        number[,i]=colSums(data2[type==typenames[i],]);
    }
    
    return(list(number=number,species=data1,alian=alian,removed=removed));
}


## This function gets the data of environmental factors from a CSV file. ## 
get_envdata <-function(flist){
    data=read_data(flist);
    
    return(data);
}

## This function gets the data of water qualities from a CSV file, and makes some adjustment. ## 
get_water_data<-function(flist){
    data=read_data(flist);
    pond_id=unique(rownames(data));
    data1=matrix(0.0,nrow=length(pond_id),ncol=ncol(data));
    rownames(data1)=pond_id;
    
    for(i in 1:length(pond_id)){
        data1[i,]=colMeans(data[rownames(data)==pond_id[i],]);
    }
    return(data1);
}


## This function gets the data of sampled animals from a CSV file, and makes some adjustment. ## 
get_pesticide_data<-function(flist){

    filename=flist$file;
    tag=flist$tag;
    offset=flist$offset;
    offset_colname=flist$offset_colname;
    offset_rowname=flist$offset_rowname;

    rawdata <- read.csv(filename,sep=flist$sep, header=0,colClasses="character");
    start_data= get_start_data(rawdata,tag=tag,offset=offset);
    
    buf=rawdata[start_data[1]:nrow(rawdata),];
    buf= swap_str("<","",buf);
    buf= swap_str("n.d.","-1.0",buf);
    buf= swap_str("N.A.","-2.0",buf);
    rawdata[start_data[1]:nrow(rawdata),]=buf;
    ptype=rawdata[3,start_data[2]:ncol(rawdata)];
    ptype_id=substr(ptype,1,1);
    data=get_data(rawdata,start_data);
    
    colnames(data)=rawdata[start_data[1]+offset_colname[1],(start_data[2]+offset_colname[2]):ncol(rawdata)];
    rownames(data)=rawdata[(start_data[1]+offset_rowname[1]):nrow(rawdata),start_data[2]+offset_rowname[2]];
    
    colnames(data)=gsub("-","_",colnames(data));
    colnames(data)=gsub(" ","_",colnames(data));
    
    colnames(data)=paste(ptype_id,colnames(data),sep=".");
    
    listp=c(which(ptype_id=="I"),which(ptype_id=="F"),which(ptype_id=="H"));
    
    data=data[,listp];
    
    
    pond_id=unique(rownames(data));
    data1=matrix(0.0,nrow=length(pond_id),ncol=ncol(data));
    colnames(data1)=colnames(data);
    rownames(data1)=pond_id;
    
    for(i in 1:length(pond_id)){
        for(j in 1:ncol(data1)){
            data1[i,j]=max(data[rownames(data)==pond_id[i],j]);
        }
    }
    
    return(list(max=data1,all=data));
}


##This function 1) reads a csv file as a dataframe with its entries as strings, which contain not only the data but also the rownames and colnames, and 2) convert the data part into numeric.##

read_data<-function(flist){
    filename=flist$file;
    tag=flist$tag;
    offset=flist$offset;
    offset_colname=flist$offset_colname;
    offset_rowname=flist$offset_rowname;
    
    rawdata <- read.csv(filename,sep=flist$sep, header=0,colClasses="character");
    
    start_data=get_start_data(rawdata,tag=tag,offset=offset);
    data=get_data(rawdata,start_data);
    colnames(data)=rawdata[start_data[1]+offset_colname[1],(start_data[2]+offset_colname[2]):ncol(rawdata)];
    rownames(data)=rawdata[(start_data[1]+offset_rowname[1]):nrow(rawdata),start_data[2]+offset_rowname[2]];
    return(data);
}
  
## get the position from data starts in the dataframe ##
get_start_data<-function(rawdata,tag,offset){
  start_data=rep(0,2);
  for(i in 1:nrow(rawdata)){
    for(j in 1:ncol(rawdata)){
      if(rawdata[i,j]==tag){
        start_data[1]=i+offset[1];
        start_data[2]=j+offset[2];
      }
    }
  }
  return(start_data);
}

## convert the class of the data from "character" into "numeric" ##
get_data<-function(rawdata,start_data){  
    data=matrix(0,nrow=nrow(rawdata)-start_data[1]+1,ncol=ncol(rawdata)-start_data[2]+1);
    
    for(i in 1:nrow(data)){
        for(j in 1:ncol(data)){
            data[i,j]=as.numeric(as.character(rawdata[start_data[1]+i-1,start_data[2]+j-1]));
        }
    }
    return(data);
}


swap_colname <- function(x,str0,str1){
    colnames(x)[which(colnames(x)==str0)]=str1;
    return(x);
}


##apply the gsub function to a dataframe##
swap_str<-function(str0,str1,data){
  for(i in 1:nrow(data)){
    data[i,]=gsub(str0,str1,data[i,]);
  }
  return(data);
}


swap2dot <- function(x){
x=gsub(",","..",x);
x=gsub("\\(",".",x);
x=gsub(")",".",x);
x=gsub("-",".",x);
return(x);
}


##plot results##
show_graph <- function(res){
    if(flag_envs).ee.append("show_graph",environment());
    plot_each_effect(res,param,outpng=pa$out_graph,outeps=pa$out_graph_eps,outpng_show=pa$out_graph_show,outfile=pa$outfile,hide_title=pa$graph_hide_title,sign_flip=T,pch=24);
    ##pch="text"
    res$result$sigmark[which(res$result$ngid>1)]="   ";
    if(flag_omit_shallowness_for_type4_int){
        if(res$target=="type4_int")res$result$sigmark[which(res$result$contname=="Shallowness")]="   ";
    }

    ##plot_combined_effect(res,param,outpng=pa$out_graph,outeps=pa$out_graph_eps,outpng_show=pa$out_graph_show,outfile=pa$outfile,hide_title=pa$graph_hide_title,sign_effect=-1,show_id=FALSE);
    plot_combined_effect(res,param,outpng=pa$out_graph,outeps=pa$out_graph_eps,outpng_show=pa$out_graph_show,outfile=pa$outfile,hide_title=pa$graph_hide_title,sign_effect=-1,show_id=TRUE);
    
}

show_graphs <- function(ress){
    for(i in 2:length(ress)){
        res=ress[[i]];
        
        show_graph(res);
        }
}

##plot numbers of taxa in animal categories##
show_graph_number <- function(fulldata,outfile="animal",show_id=TRUE,sort=FALSE){
    outfile=pa$outfile;
    font_family=param$font_family;
    ncols=param$ncols;
    
    number=fulldata$animal$number;

    if(sort)number=number[order(-1*rowSums(number)),];
    sp=data.frame(fulldata$animal$species);
    number=number[,7:1];
    nike=nrow(number);
    ntype=ncol(number);
    
    
    gree=rgb(0,150/255,0);
    redd=rgb(200/255,0,0);
    bluu=rgb(0,70/255,150/255);
    oran=rgb(240/255,90/255,50/255);
    graa=rgb(80/255,80/255,80/255);
    yell=rgb(230/255,210/255,0);
    skyy=rgb(100/255,200/255,230/255);
    brown=rgb(130/255,80/255,40/255);
    parp=rgb(220/255,180/255,240/255);
    
    
    ffcol=c(parp,brown,gree,yell,oran,skyy,bluu);

    type_name=c("Reptile","Fish","Mollusk", "Crustacean","Large insect", "Small insect","Annelid");
    colnames(number)=type_name;
  
    X11(width=5,height=5);
    par(lwd=param$graph_edge_width);
    par(family=font_family);
    par(bty="o", yaxs="i",mgp=c(2,0.7,0)); 
    ikeid=as.character(1:nrow(number));
    ymax=max(rowSums(number));
    posx=1:nike;
    numberc=apply(t(number),2,cumsum);
    numberc=rbind(number[1,]*0,numberc);

    plot(posx,type="n",ylim=c(1,ymax*1.3),ylab="Taxonomic richness",xlab="",xaxt="n",cex.axis = 0.9,cex.lab=1.2);
 mtext("Pond", side = 1, line = 1.0, adj=0.5,at = NA,cex=1.2);
   
    barW=0.4;
    for(i in 1:ntype){
        yb=numberc[i,];
        yt=numberc[(i+1),];
        rect(xleft=posx-barW, ybottom=yb, xright=posx+barW, ytop=yt, col=ffcol[i],lwd=param$graph_bar_edge_width);
    }
    
    
    if(show_id)text(posx,rowSums(number),label=ikeid,pos=3,cex=0.8);    
    
    legend("topright", legend = type_name, col = "black",fill=ffcol[7:1],cex=0.9);
    box(lty=1);

    outfile_number=paste(outfile,"_number",sep="");
    if(pa$out_graph)pngout(,outfile_number,outeps=pa$out_graph_eps,show=pa$out_graph_show,font=font_family);


    types=unique(sp$type);
    types=types[order(types)];
    cat("\n");
    print("Samples animals");
    for(i in 1:length(types)){
        cat(paste0("type",types[i],": ",sum(sp$type==types[i]),"\n"));
    }
    cat(paste0("total: ",nrow(sp),"\n"));

    print("Min, Max, Mean, sd of total numbers among ponds");
    tot=rowSums(number);
    totdf=data.frame(min=min(tot),max=max(tot),mean=mean(tot),sd=sd(tot));
    rownames(totdf)="";
    print(totdf);
    print("SDs numbers among ponds");
    print(colMeans(number));
    
    print("community compositions in ponds(percent)");
    print(100*colSums(number)/sum(colSums(number)));
}

##plot time series data of pescicides##
show_graph_pest <- function(fulldata,ncols=-1,pest_type="I",ncol=-1){
    outfile=pa$outfile;
    font_family=param$font_family;
    ncols=param$ncols;
    
    gree=rgb(0,150/255,0);
    data=fulldata$pest$all;
    pest_type1=paste(pest_type,"\\.",sep="");
    lists=grep(pest_type1,colnames(data));
    data=data[,lists];
    
    npest=ncol(data);
    pestname=colnames(data);
    ikeid=unique(rownames(data));
    nike=length(unique(rownames(data)));
    nsamp=length(which(rownames(data)==ikeid[1]));
    if(pest_type=="I")pest_type_name="Insecticide";
    if(pest_type=="F")pest_type_name="Fungicide";
    if(pest_type=="H")pest_type_name="Herbicide";
    
    pestname1=gsub(pest_type1,"",pestname);
    pestname1=gsub("_","",pestname1);                
                    
    month=c(4,5,6,7,8,9,9);

    day=c(24.5,29.5,19.5,18.5,14.5,4.5,26.5);
    days=c(30,31,30,31,31,30,30);
    time=month+day/days;

    
    if(ncols==-1)ncols=as.integer(npest/3)+as.integer(npest%%3>0);
    om_left=3;
    om_right=1;
    om_bottom=3;
    om_top=4;
    
    X11(width=7,height=ncols*7/4.0);
   
    par(oma = c(om_bottom, om_left, om_top, om_right),mar=c(3,3,2,3),mgp=c(2,0.7,0)); ##bottom,left,top,right
    par(family=font_family) ;
    par(mfrow=c(ncols,3));
  
  
    for(i in 1:npest){
        mypestname=pestname1[i];
        datas=data[,i,drop=F];
        
        
        datass=matrix(0.0,ncol=nike,nrow=nsamp);    
        for(j in 1:nike)datass[,j]=datas[rownames(datas)==ikeid[j],];
        
        maxpest=apply(datass,2,max);    
        oo=order(-1*maxpest);
        cols=c("red","blue",gree);
        listp=which(datass[,oo[3]]>0);
        ylab1="";
        xlab1="";
        ##    if(i%%3==1)ylab1=expression(paste("Concentration (",mu,"g/L)",sep=""));
        ##    if(i>(as.integer(npest/3)-1)*3)xlab1="Time (month)";
        ##plot(time[listp],datass[listp,oo[3]],col=cols[3],type="b",pch=16,xlab=xlab1,ylab=ylab1,cex=1.0,ylim=c(0,1.2*max(maxpest)),main=mypestname,cex.lab=1.2);
        plot(time[listp],datass[listp,oo[length(00)]],col="gray",type="b",pch=16,xlab=xlab1,ylab=ylab1,cex=0.7,ylim=c(0,1.2*max(maxpest)),main=mypestname,cex.lab=1.2);
        lines(time[listp],datass[listp,oo[length(00)]],col="gray",xlab=xlab1,ylab=ylab1,cex=0.7,ylim=c(0,1.2*max(maxpest)));
        for(k in (length(oo)-1):4){
            points(time[listp],datass[listp,oo[k]],type="b",col="gray",xlab=xlab1,ylab=ylab1,cex=0.7,ylim=c(0,1.2*max(maxpest)),pch=16);
            lines(time[listp],datass[listp,oo[k]],col="gray",xlab=xlab1,ylab=ylab1,cex=0.7,ylim=c(0,1.2*max(maxpest)));
            }
     
        for(k in 3:1){
            listp=which(datass[,oo[k]]>0);
            points(time[listp],datass[listp,oo[k]],col=cols[k],type="b",pch=16,xlab="",ylab="",cex=1.0);
        }
        
        par(xpd=TRUE);
        legend(x=par()$usr[2],y=par()$usr[4],legend = paste(oo[1:3],"th",sep=""), col = cols,cex=1.0,pch=16,bty="n");
    }
    
    myncol=as.integer((npest+2)/3);
    mtext(pest_type_name,outer = TRUE,side = 3, cex = 1.5,line=1.3);
    mtext("Time (month)",outer = TRUE,side = 1, cex = 1.2,line = -11.5*(4-myncol));
    mtext(expression(paste("Concentration (",mu,"g/L)",sep="")),outer = TRUE,side = 2, cex = 1.2,line = 0.0,at=(1-0.5*myncol/ncols));
    
    outfile_pest=paste(outfile,"_pest_",pest_type,sep="");
    if(pa$out_graph)pngout(,outfile_pest,outeps=pa$out_graph_eps,show=pa$out_graph_show,font=font_family);
    
}


count_target <- function(target,rawdata){
    t_type=as.integer(strsplit(target,split="")[[1]]);
    t_type=t_type+1;
    yy=rowSums(rawdata$animal$number[,t_type,drop=F]);
    return(yy);
}


#_/_/_/_/_/_/_/_/_/_/_/_/_/_/_/_/_/_/_/_/_/_/_/_/_/_/_/_/_/_/_/_/_/_/#
#_/_/_/_/_/_/_/_/_/_/_/_/_/_/MAIN_/_/_/_/_/_/_/_/_/_/_/_/_/_/_/_/_/_/#
#_/_/_/_/_/_/_/_/_/_/_/_/_/_/_/_/_/_/_/_/_/_/_/_/_/_/_/_/_/_/_/_/_/_/#


gree=rgb(0,150/255,0);
redd=rgb(200/255,0,0);
bluu=rgb(0,100/255,200/255);
bluu1=rgb(0,120/255,220/255);
skyy=rgb(100/255,180/255,220/255);
pink=rgb(1.0,0.5,0.5);
oran=rgb(200/255,150/255,0);
graa=rgb(80/255,81/255,81/255);
brown=rgb(130/255,80/255,40/255);
parp=rgb(200/255,100/255,210/255);
yellow=rgb(230/255,210/255,0);
aaa=0.5;
redd_bluu=rgb(aaa*200/255+0,0+(1-aaa)*100/255,0+(1-aaa)*200/255);
aaa=0.4;
redd_graa=rgb(aaa*200/255+(1-aaa)*80/255,0+(1-aaa)*81/255,0+(1-aaa)*81/255);

myfcol=list("Bluegill"=bluu1,
            "Cont.var1.1"=yellow,
            "Cont.var1.2"=yellow,
            "Cont.var1.3"=yellow,
            "Cont.var1.4"=yellow,
            "Crayfish"=pink,
            "Bullfrog"=skyy,
            "I.BPMC"=redd,
            "F.Probenazole"=parp,
            "Shallowness"=oran,
            "F_plant_noncoverage"=gree,
            "Concrete_bank"=graa,
            "Pond_drainage"=brown,
            "Bluegill_XXX_I.BPMC"=redd_bluu,
            "I.BPMC_XXX_Concrete_bank"=redd_graa)

name_swap=list(
    "I.BPMC"="BPMC (insecticide)",
    "F.Probenazole"="Probenazole (fungicide)",
    "F_plant_noncoverage"="F-plant noncoverage",
    "Concrete_bank"="Concrete bank",
    "Pond_drainage"="Pond drainage",
    "Bluegill_XXX_I.BPMC"="BPMC_XXX_Bluegill",
    "I.BPMC_XXX_Concrete_bank"="BPMC_XXX_Concrete bank")


param=list(
    font_family="Times",
    ps=11,
    ncols=4,
    graph_edge_width=0.7,
    graph_bar_edge_width=0.2,

    graph_each_effect_xlab="Intensity",
    graph_each_effect_ylab="Taxonomic richness",
    graph_each_effect_winh=3,
    graph_each_effect_winw=2.7,
    graph_each_effect_ymax_offset=1.2,
    graph_each_effect_bar_width=0.06,
    ##graph_each_effect_margin=data.frame(bottom=4.1,left=3.5,top=3.4,right=1.5),
    graph_each_effect_margin=data.frame(bottom=4.1,left=3.5,top=4.7,right=1.5),

    graph_combined_effect_xlab="Pond",
    graph_combined_effect_ylab="Combined impact",
    graph_combined_effect_vname_former=c("I.BPMC"),
    ##graph_combined_effect_vname_latter=c("Shallowness","F_plant_uncoverage"),
    graph_combined_effect_vname_latter=c("F_plant_noncoverage","Shallowness"),
    graph_combined_effect_winh=3.5,
    graph_combined_effect_winw=4.5,
    graph_combined_effect_ymax_offset=1.5,
    graph_combined_effect_bar_width=0.4,
    graph_combined_effect_margin=data.frame(bottom=3,left=4,top=4,right=2),

    fcol=myfcol,
    name_swap=name_swap
    );


   
