# Supplementary material for: Combined impact of pesticides and other environmental stressors on animal diversity in irrigation ponds
Source: PLoS One. 2020 Jul 2;15(7):e0229052. doi: 10.1371/journal.pone.0229052 (PMC7332035; doi:10.1371/journal.pone.0229052)
Supplement: S1 Code — (ZIP) [file pone.0229052.s001.zip › Readme.txt]

<Source code of the statistical analysis in the paper written by Ito, Shiraishi, Nakagawa and Takamura>
  
[Contents of this folder]
+Readme.txt (this file)
+pond_analysis_demo_full.R (main program written in R)
+pond_analysis9c_header.R (header file written in R)
+contselec-package9c.R (main functions for the analysis, written in R)
+stepAIC_modified.R (a slightly modified file of stepAIC.R, used in contselec-package9c.R)

+data_win
  - sampled_animals4.csv (data of sampled animals)
  - pesticides4.csv (data of pesticides)
  - water_quality4.csv (data of water qualities)
  - other_env4.csv (data of other environmental variables)

+ rawdata.Rdata (rawdata, used only for starting R by its double click)

[How to run the program]
+Checked environment: R-3.5.2 in Windows 7 (64bit)

(1) Start R by double click of "rawdata"

(2) Install required R packages at R prompt as follows.
 (We have made a package "contselec" containing functions used in "pond_analysis_demo_full.R")

> install.packages("glmmML")
> install.packages("foreach") 
> install.packages("spdep")
> install.packages("Rserve")
> install.packages("https://cran.r-project.org/src/contrib/Archive/glmperm/glmperm_1.0-5.tar.gz",repos=NULL)

> install.packages("devtools")
> library(devtools)
> install_github('sinhrks/pforeach')


(3) Run the source code WITHOUT calculation of statistical significance of explanatory variables' effects

> source("pond_analysis_demo_full.R")

The target animal groups are set by "list_target", which is initially c("1","4"), where 0:reptile, 1:fish, 2:crustacean, 3:mollusk, 4:large insect, 5:small insect, 6:annelid.
The all results in the paper are generated by setting
list_target=c("1","4","5","0123456","01234","01","56","23456");

(4) Run the source code WITH calculation of statistical significance of explanatory variables' effects (very heavy calculation!!!!)

In "pond_analysis_demo_full.R", change "flag_whole_perm = FALSE;" into "flag_whole_perm = TRUE;" and run the program.

> source("pond_analysis_demo_full.R")


#############################
Written by Hiroshi C. Ito, 2020.01.08
email: hiroshibeetle@gmail.com


Paper information:

Combined impact of pesticides and other environmental stressors on animal diversity in irrigation ponds

Hiroshi C. Ito12, Hiroaki Shiraishi1, Megumi Nakagawa1, and Noriko Takamura1

1National Institute for Environmental Studies, 16-2, Onogawa, Tsukuba, Ibaraki 305 8506 Japan
2Department of Evolutionary Studies of Biosystems, The Graduate University for Advanced Studies (Sokendai), Hayama 240-0193, Kanagawa, Japan
