# Supplementary material for: Combined impact of pesticides and other environmental stressors on animal diversity in irrigation ponds
Source: PLoS One. 2020 Jul 2;15(7):e0229052. doi: 10.1371/journal.pone.0229052 (PMC7332035; doi:10.1371/journal.pone.0229052)
Supplement: S2 Table — (XLSX) [file pone.0229052.s009.xlsx]

## Sheet: S2 Table Pesticide analysis
S2 Table 1: Analysis method
Active ingredient	CAS	Application	Analysis method
fenobucarb	3766-81-2	insecticide	Solid-phase-extraction-LC/MS/MS
iprobenfos	26087-47-8	fungicide	Solid-phase-extraction-LC/MS/MS
chlorothalonil	1897-45-6	fungicide	Solid-phase-extraction-GC/MS
azoxystrobin	131860-33-8	fungicide	Solid-phase-extraction-LC/MS/MS
isoprothiolane	50512-35-1	fungicide	Solid-phase-extraction-LC/MS/MS
imidacloprid	105827-78-9	fungicide	Solid-phase-extraction-LC/MS/MS
oxaziclomefone	153197-14-9	fungicide	Solid-phase-extraction-LC/MS/MS
clothianidin	210880-92-5	insecticide	Solid-phase-extraction-LC/MS/MS
chlomeprop	84496-56-0	herbicide	Solid-phase-extraction-LC/MS/MS
dinotefuran	165252-70-0	insecticide	Solid-phase-extraction-LC/MS/MS
cyhalofop-butyl	122008-85-9	herbicide	Solid-phase-extraction-GC/MS
dymron	42609-52-9	herbicide	Solid-phase-extraction-LC/MS/MS
tiadinil	223580-51-6	fungicide	Solid-phase-extraction-LC/MS/MS
thiamethoxam	153719-23-4	insecticide	Solid-phase-extraction-LC/MS/MS
thifluzamide	130000-40-7	fungicide	Solid-phase-extraction-LC/MS/MS
tebufenozide	112410-23-8	insecticide	Solid-phase-extraction-LC/MS/MS
pyriminobac-methyl	136191-64-5	herbicide	Solid-phase-extraction-LC/MS/MS
pyroquilon	57369-32-1	fungicide	Solid-phase-extraction-LC/MS/MS
fipronil	120068-37-3	insecticide	Solid-phase-extraction-LC/MS/MS
ferimzone	89269-64-7	fungicide	Solid-phase-extraction-LC/MS/MS
fthalide	27355-22-2	fungicide	Solid-phase-extraction-GC/MS
butachlor	23184-66-9	herbicide	Solid-phase-extraction-LC/MS/MS
buprofezin	69327-76-0	insecticide	Solid-phase-extraction-LC/MS/MS
furametpyr	123572-88-3	fungicide	Solid-phase-extraction-LC/MS/MS
probenazole	27605-76-1	fungicide	Solid-phase-extraction-GC/MS
bromobutide	74712-19-9	herbicide	Solid-phase-extraction-LC/MS/MS
bentazone-sodium	25057-89-0	herbicide	Solid-phase-extraction-LC/MS/MS
pentoxazone	110956-75-7	herbicide	Solid-phase-extraction-LC/MS/MS
malathion	121-75-5	insecticide	Solid-phase-extraction-LC/MS/MS
metominostrobin	133408-50-1	fungicide	Solid-phase-extraction-LC/MS/MS
mefenacet	73250-68-7	herbicide	Solid-phase-extraction-LC/MS/MS
S2 Table 2: Conditions for LC/MS/MS
LC/MS/MS conditions
MS	Quattro Ultima Micromass
ESI positive＆negative	SRM
LC	Agilent 1100 Agilent Technology
Column	Atlantis T3 3μm 2.1mm×150mm
Mobile phase	A: 5mM CH3COONH4/H2O
	B: 5mM CH3COONH4/MeOH
	Gradient B: 15% → 95%
Flow	0.2mL/min
Injection	5μL
SRM Ions
target		SRM ion (m/z)
azoxystrobin	ESI-positive	404>372
bentazone	ESI-negative	239>197
BPMC(fenobucarb)	ESI-positive	208>95
bromobutide	ESI-positive	312>194
buprofezin	ESI-positive	306>201
butachlor	ESI-positive	312>238
chlomeprop	ESI-positive	324>120
clothianidin	ESI-positive	250>169
dinotefuran	ESI-positive	203>129
dymron	ESI-positive	269>151
ferimzone	ESI-positive	255>132
fipronil	ESI-negative	435>330
furametpyr	ESI-positive	334>290
IBP(iprobenfos)	ESI-positive	289>205
imidacloprid	ESI-positive	256>209
isoprothiolane	ESI-positive	291>189
malathion	ESI-positive	331>285
mefenacet	ESI-positive	299>148
metominostrobin	ESI-positive	285>196
oxaziclomefon	ESI-positive	376>190
pentoxazone	ESI-negative	352>97
(E)-pyriminobac-methyl	ESI-positive	362>330
pyroquilon	ESI-positive	174>132
tebufenozide	ESI-positive	353>297
thiamethoxam	ESI-positive	292>211
thifluzamide	ESI-negative	527>166
tiadinil	ESI-negative	266>71
S2 Table 3: Conditions for GC/MS
GC/MS conditions
MS	Agilent 5973N Agilent Technology
EI SIM
GC	Agilent 6890 Agilent Technology
Column	DB-5MS 30m×0.25mm×0.25μm
Inj.Temp	250℃
Oven Temp	80℃(1min) →280℃
Flow	He 1mL/min
Injection	1μL splitless
SIM Ions
target	SIM ion (m/z)
fthalide	243272
probenazole	130159
TPN(chlorothalonil)	264266
