# Supplementary material for: Combined impact of pesticides and other environmental stressors on animal diversity in irrigation ponds
Source: PLoS One. 2020 Jul 2;15(7):e0229052. doi: 10.1371/journal.pone.0229052 (PMC7332035; doi:10.1371/journal.pone.0229052)
Supplement: S4 Table — (XLSX) [file pone.0229052.s011.xlsx]

## Sheet: S4 Table Pesticides
n.d.:no data
Year	Season	Date	Pond name	Pond ID in the paper	Pesticide type	Fungicide	Fungicide	Fungicide	Fungicide	Fungicide	Fungicide	Fungicide	Fungicide	Fungicide	Fungicide	Fungicide	Fungicide	Fungicide	Insecticide	Insecticide	Insecticide	Insecticide	Insecticide	Insecticide	Insecticide	Insecticide	Insecticide	Herbicide	Herbicide	Herbicide	Herbicide	Herbicide	Herbicide	Herbicide	Herbicide	Herbicide
					Active ingredient	Azoxystrobin	Ferimzone	Fthalide	Furametpyr	IBP	Isoprothiolane	Metominostrobin E	Metominostrobin Z	Probenazole	Pyroquilon	Thifluzamide	Tiadinil	TPN	BPMC	Buprofezin	Clothianidin	Dinotefuran	Fipronil	Imidacloprid	Malathion	Tebufenozide	Thiamethoxam	Bentazone	Bromobutide	Butachlor	Chlomeprop	Dymron	Mefenacet	Oxaziclomefon	Pentoxazone	Pyriminobac methyl E
					unit	µg/L	µg/L	µg/L	µg/L	µg/L	µg/L	µg/L	µg/L	µg/L	µg/L	µg/L	µg/L	µg/L	µg/L	µg/L	µg/L	µg/L	µg/L	µg/L	µg/L	µg/L	µg/L	µg/L	µg/L	µg/L	µg/L	µg/L	µg/L	µg/L	µg/L	µg/L
					Detection limit	0.00014083	0.000146509	0.00187448	0.000527039	0.000185338	0.00053687	0.000107246	8.35718e-05	0.0103418	0.000164517	0.000112091	0.000101353	0.00605574	0.000886138	5.08332e-05	0.000544331	0.000105442	7.77624e-05	0.000699093	0.00124845	0.000211933	0.000559257	0.000451176	0.000763435	0.000853545	0.000154994	0.000107402	0.000139776	8.82622e-05	0.00205944	0.000101818
2007	April	2007-04-24	Sara-ike-A	2		<0.000141	n.d.	0.04118	0.002023	<0.000185	0.001824	0.017357	0.0034982	<0.0103	0.002625	0.004632	<0.000101	<0.00606	<0.000886	n.d.	<0.000544	n.d.	0.0034103	0.001987	<0.00125	0.002661	0.001571	0.004774	0.005806	<0.000854	<0.000155	0.003384	0.002329	0.0012142	<0.00206	0.002133
2007	April	2007-04-24	Naka-ike	6		<0.000141	n.d.	0.04048	<0.000527	<0.000185	<0.000537	<0.000107	<0.0000836	<0.0103	<0.000165	0.00656	<0.000101	<0.00606	<0.000886	n.d.	<0.000544	n.d.	<0.0000778	<0.000699	<0.00125	0.002633	<0.000559	<0.000451	0.002567	<0.000854	<0.000155	<0.000107	0.00224	<0.0000883	<0.00206	<0.000102
2007	April	2007-04-24	Yama-tani-ike	10		<0.000141	n.d.	0.04428	<0.000527	<0.000185	0.001702	0.00168	<0.0000836	<0.0103	0.001376	0.00189	<0.000101	<0.00606	<0.000886	n.d.	<0.000544	n.d.	<0.0000778	<0.000699	<0.00125	0.00382	<0.000559	0.003486	0.003027	<0.000854	<0.000155	0.002715	0.002349	<0.0000883	<0.00206	0.001921
2007	April	2007-04-24	Higashi-shin-ike	12		<0.000141	n.d.	0.04363	<0.000527	<0.000185	0.002136	0.007471	0.0029881	<0.0103	<0.000165	0.003499	<0.000101	<0.00606	<0.000886	n.d.	<0.000544	n.d.	<0.0000778	<0.000699	<0.00125	0.009322	<0.000559	0.001465	0.00695	<0.000854	<0.000155	0.004487	0.002492	<0.0000883	<0.00206	0.001988
2007	April	2007-04-24	Ama-ike	20		<0.000141	n.d.	0.04322	0.001263	<0.000185	0.002389	0.010437	0.003075	<0.0103	0.001128	0.003251	<0.000101	<0.00606	0.001346	n.d.	<0.000544	n.d.	<0.0000778	<0.000699	<0.00125	0.013301	<0.000559	0.001931	0.007752	<0.000854	<0.000155	0.004884	0.00238	<0.0000883	<0.00206	<0.000102
2007	April	2007-04-24	Shimo-ike	14		<0.000141	n.d.	<0.00187	<0.000527	<0.000185	<0.000537	<0.000107	<0.0000836	<0.0103	<0.000165	0.001605	<0.000101	<0.00606	0.00115	n.d.	<0.000544	n.d.	<0.0000778	0.00168	0.00205	<0.000212	<0.000559	0.01034	<0.000763	<0.000854	<0.000155	0.002459	0.002285	<0.0000883	<0.00206	0.001974
2007	April	2007-04-24	Minami-shin-ike	4		<0.000141	n.d.	0.04603	<0.000527	<0.000185	<0.000537	<0.000107	<0.0000836	<0.0103	0.023658	0.003137	<0.000101	<0.00606	0.001639	n.d.	<0.000544	n.d.	<0.0000778	<0.000699	<0.00125	0.021796	<0.000559	0.002006	0.002942	<0.000854	<0.000155	0.031217	0.002254	<0.0000883	<0.00206	<0.000102
2007	April	2007-04-24	Oh-ike-B	9		0.002183	n.d.	0.0643	0.001829	<0.000185	0.554373	0.164425	0.00975	<0.0103	0.080399	0.010419	<0.000101	<0.00606	0.0018	n.d.	<0.000544	n.d.	0.0018942	<0.000699	0.00254	0.026948	<0.000559	0.02081	0.006326	<0.000854	<0.000155	0.211828	0.002777	0.001414	<0.00206	<0.000102
2007	April	2007-04-24	Kashi-tani-roku-gou-ike	1		<0.000141	n.d.	0.03851	<0.000527	<0.000185	<0.000537	<0.000107	<0.0000836	<0.0103	<0.000165	<0.000112	<0.000101	<0.00606	<0.000886	n.d.	<0.000544	n.d.	<0.0000778	<0.000699	<0.00125	<0.000212	<0.000559	<0.000451	<0.000763	<0.000854	<0.000155	<0.000107	<0.000140	<0.0000883	<0.00206	<0.000102
2007	April	2007-04-24	Oka-shiro-ike	7		<0.000141	n.d.	<0.00187	<0.000527	<0.000185	0.003944	<0.000107	<0.0000836	<0.0103	0.002799	0.001279	<0.000101	<0.00606	<0.000886	n.d.	<0.000544	n.d.	<0.0000778	<0.000699	0.00219	<0.000212	<0.000559	<0.000451	<0.000763	<0.000854	<0.000155	0.00351	0.002572	<0.0000883	<0.00206	<0.000102
2007	April	2007-04-24	Mura-ike	11		<0.000141	n.d.	<0.00187	<0.000527	0.001762	0.023851	<0.000107	<0.0000836	0.2401	0.00176	0.001266	<0.000101	<0.00606	<0.000886	n.d.	<0.000544	n.d.	0.0016957	<0.000699	<0.00125	<0.000212	<0.000559	0.001868	0.006219	<0.000854	<0.000155	0.017779	0.00239	<0.0000883	<0.00206	<0.000102
2007	April	2007-04-23	Ro-kken-ya-ike	5		<0.000141	n.d.	0.0384	<0.000527	0.00337	0.002327	0.00124	<0.0000836	<0.0103	0.004009	0.001008	<0.000101	<0.00606	0.020106	n.d.	<0.000544	n.d.	0.0012858	<0.000699	0.0056	<0.000212	<0.000559	0.001807	<0.000763	<0.000854	<0.000155	0.004356	<0.000140	0.0011807	<0.00206	<0.000102
2007	April	2007-04-23	Oku-no-ike	3		<0.000141	n.d.	0.03919	<0.000527	0.001753	0.005957	0.001879	<0.0000836	<0.0103	0.049417	0.001425	<0.000101	<0.00606	<0.000886	n.d.	<0.000544	n.d.	0.0016258	<0.000699	<0.00125	<0.000212	<0.000559	0.060977	0.00307	<0.000854	<0.000155	0.022643	0.002572	0.0016826	<0.00206	<0.000102
2007	April	2007-04-23	Shiro-no-ike	17		0.003324	n.d.	0.0803	0.002811	0.003414	0.005062	0.029535	0.0041734	<0.0103	0.081418	0.001845	<0.000101	<0.00606	0.001732	n.d.	<0.000544	n.d.	0.0017594	<0.000699	<0.00125	0.004251	<0.000559	0.027963	0.046831	<0.000854	<0.000155	0.019702	0.003689	0.0046036	<0.00206	0.003069
2007	April	2007-04-23	Tani-ga-ike	13		0.002385	n.d.	0.0466	0.001928	0.002054	0.002884	0.003022	0.0027277	<0.0103	0.017429	0.00163	<0.000101	<0.00606	0.001484	n.d.	<0.000544	n.d.	0.0068702	0.003125	<0.00125	0.002492	<0.000559	1.50891	0.008213	<0.000854	<0.000155	0.008322	0.00246	0.0021386	<0.00206	0.002517
2007	April	2007-04-23	Naka-no-ike-higashi	19		<0.000141	n.d.	0.04113	0.00138	0.00166	0.004503	0.003297	0.0027999	<0.0103	0.004778	0.005437	0.00068	<0.00606	<0.000886	n.d.	<0.000544	n.d.	0.0016381	<0.000699	<0.00125	0.010229	<0.000559	0.016559	0.002584	<0.000854	<0.000155	0.008059	0.002271	0.0011618	<0.00206	<0.000102
2007	April	2007-04-23	Hira-ike	21		0.002514	n.d.	0.04481	0.001347	0.001673	<0.000537	0.003474	0.0027547	<0.0103	0.002168	0.001891	<0.000101	<0.00606	0.015506	n.d.	<0.000544	n.d.	0.0015895	0.062576	0.01089	<0.000212	<0.000559	0.016984	0.005756	<0.000854	<0.000155	0.006513	<0.000140	0.0011905	<0.00206	0.002131
2007	April	2007-04-23	Shin-ike	15		<0.000141	n.d.	<0.00187	<0.000527	<0.000185	<0.000537	<0.000107	<0.0000836	<0.0103	<0.000165	0.001156	<0.000101	<0.00606	0.00203	n.d.	<0.000544	n.d.	0.001184	<0.000699	0.01016	0.001942	<0.000559	<0.000451	<0.000763	<0.000854	<0.000155	<0.000107	<0.000140	<0.0000883	<0.00206	<0.000102
2007	April	2007-04-23	Nishi-tani-ike	8		0.002687	n.d.	<0.00187	0.001326	0.001718	0.005887	0.086678	0.0076447	<0.0103	0.052066	0.001472	<0.000101	<0.00606	0.002115	n.d.	<0.000544	n.d.	0.0017674	0.002397	<0.00125	0.002665	0.002549	0.008642	0.027795	<0.000854	<0.000155	0.087197	0.002273	0.0015375	<0.00206	0.002109
2007	April	2007-04-23	Shimo-kawa-ike	16		0.002266	n.d.	0.0485	0.001651	0.030882	0.103857	<0.000107	<0.0000836	<0.0103	0.016701	0.001662	<0.000101	<0.00606	0.002163	n.d.	<0.000544	n.d.	0.0018	<0.000699	<0.00125	<0.000212	<0.000559	0.039941	0.112824	<0.000854	<0.000155	0.029804	0.002705	0.0014527	<0.00206	0.003634
2007	April	2007-04-23	To-ji-ga-ike	18		0.019666	n.d.	0.05821	0.001358	<0.000185	0.021093	0.001578	<0.0000836	<0.0103	0.004433	0.001454	<0.000101	<0.00606	0.004521	n.d.	<0.000544	n.d.	0.0033616	0.001828	<0.00125	<0.000212	<0.000559	0.017486	0.005491	<0.000854	<0.000155	0.020307	0.002948	0.0030579	<0.00206	0.001952
2007	May	2007-05-29	Sara-ike-A	2		<0.000141	n.d.	0.03895	0.002309	0.001631	0.001884	0.024594	0.0040996	0.0369	0.003771	0.013838	<0.000101	<0.00606	0.00141	n.d.	<0.000544	n.d.	0.0120567	0.009784	<0.00125	0.003104	0.002402	n.d.	0.031698	39.256	0.005387	0.015632	0.00242	0.0016942	1.56228	0.006054
2007	May	2007-05-29	Naka-ike	6		0.002357	n.d.	<0.00187	<0.000527	0.002943	<0.000537	0.001566	<0.0000836	<0.0103	0.001437	0.035304	<0.000101	<0.00606	<0.000886	n.d.	<0.000544	n.d.	0.0014236	<0.000699	<0.00125	0.00244	<0.000559	n.d.	0.007702	0.05876	<0.000155	0.003976	0.002229	<0.0000883	<0.00206	<0.000102
2007	May	2007-05-29	Yama-tani-ike	10		<0.000141	n.d.	<0.00187	<0.000527	<0.000185	0.001914	0.00167	<0.0000836	<0.0103	0.001537	0.001792	<0.000101	<0.00606	0.001389	n.d.	<0.000544	n.d.	0.001427	<0.000699	<0.00125	0.004706	<0.000559	n.d.	0.003529	0.030816	<0.000155	0.003256	0.002443	<0.0000883	<0.00206	0.00193
2007	May	2007-05-29	Higashi-shin-ike	12		<0.000141	n.d.	0.03875	0.002159	0.001784	0.002386	0.009164	0.0030226	<0.0103	0.005307	0.006213	0.000676	<0.00606	0.002032	n.d.	<0.000544	n.d.	0.0023007	0.001807	<0.00125	0.011315	<0.000559	n.d.	0.026004	0.077687	<0.000155	0.009126	0.002525	<0.0000883	<0.00206	0.002538
2007	May	2007-05-29	Ama-ike	20		<0.000141	n.d.	<0.00187	0.002246	0.001715	0.002765	0.010387	0.0030521	<0.0103	0.005323	0.006436	<0.000101	<0.00606	0.001905	n.d.	<0.000544	n.d.	0.0021283	0.001693	<0.00125	0.011409	<0.000559	n.d.	0.026188	0.076539	<0.000155	0.009568	0.002567	<0.0000883	0.03499	0.002565
2007	May	2007-05-29	Shimo-ike	14		<0.000141	n.d.	<0.00187	<0.000527	<0.000185	<0.000537	0.00159	<0.0000836	<0.0103	<0.000165	0.001552	<0.000101	<0.00606	0.001293	n.d.	<0.000544	n.d.	0.0014033	0.001683	<0.00125	0.002324	<0.000559	n.d.	<0.000763	0.017033	<0.000155	0.002601	0.002273	<0.0000883	<0.00206	<0.000102
2007	May	2007-05-29	Minami-shin-ike	4		<0.000141	n.d.	<0.00187	<0.000527	0.001684	<0.000537	0.001563	<0.0000836	<0.0103	0.032883	0.002345	<0.000101	<0.00606	0.002207	n.d.	<0.000544	n.d.	0.0014522	0.001834	<0.00125	0.024873	0.002918	n.d.	0.003084	0.011509	<0.000155	0.054841	0.002237	<0.0000883	<0.00206	<0.000102
2007	May	2007-05-29	Oh-ike-B	9		<0.000141	n.d.	<0.00187	<0.000527	<0.000185	<0.000537	<0.000107	<0.0000836	<0.0103	<0.000165	0.00129	<0.000101	<0.00606	0.001207	n.d.	<0.000544	n.d.	0.0014098	<0.000699	<0.00125	<0.000212	<0.000559	n.d.	0.002222	0.009272	<0.000155	<0.000107	<0.000140	<0.0000883	<0.00206	<0.000102
2007	May	2007-05-29	Kashi-tani-roku-gou-ike	1		0.002239	n.d.	<0.00187	0.001378	0.001666	0.254745	0.020871	0.0036506	<0.0103	0.025223	0.003897	<0.000101	<0.00606	0.004277	n.d.	0.001721	n.d.	0.0048807	0.010312	<0.00125	0.008059	0.002994	n.d.	0.017464	0.007458	<0.000155	0.040116	0.002858	0.0011761	<0.00206	0.002395
2007	May	2007-05-29	Oka-shiro-ike	7		<0.000141	n.d.	<0.00187	<0.000527	<0.000185	0.003572	<0.000107	<0.0000836	<0.0103	0.002887	0.001331	<0.000101	<0.00606	<0.000886	n.d.	<0.000544	n.d.	0.0014538	<0.000699	<0.00125	<0.000212	<0.000559	n.d.	0.002244	0.005746	<0.000155	0.003665	0.002611	0.0010812	<0.00206	<0.000102
2007	May	2007-05-29	Mura-ike	11		<0.000141	n.d.	<0.00187	<0.000527	0.002181	0.055102	0.001555	<0.0000836	<0.0103	0.002891	0.001323	<0.000101	<0.00606	0.001476	n.d.	<0.000544	n.d.	0.0036296	<0.000699	<0.00125	0.002715	<0.000559	n.d.	0.010045	0.008889	<0.000155	0.039021	0.002685	0.0010879	<0.00206	<0.000102
2007	May	2007-05-28	Ro-kken-ya-ike	5		0.004005	n.d.	<0.00187	<0.000527	0.002061	0.00506	0.002039	<0.0000836	<0.0103	0.041117	0.001345	<0.000101	<0.00606	0.006927	n.d.	<0.000544	n.d.	0.0017964	0.002773	0.00473	0.002318	0.002817	n.d.	0.009086	0.002934	<0.000155	0.023448	0.002313	0.002582	<0.00206	0.002065
2007	May	2007-05-28	Oku-no-ike	3		0.002599	n.d.	<0.00187	0.032889	0.001834	0.005153	0.004844	0.0028116	<0.0103	0.110033	0.001962	0.00183	<0.00606	0.003114	n.d.	0.002133	n.d.	0.0048829	0.162709	<0.00125	<0.000212	0.005356	n.d.	17.013	1.14657	<0.000155	0.029918	0.00317	0.0038528	<0.00206	0.004154
2007	May	2007-05-28	Shiro-no-ike	17		0.002893	n.d.	<0.00187	0.003641	0.002599	0.005637	0.0252	0.0039945	<0.0103	0.080517	0.001699	0.000721	<0.00606	0.002289	n.d.	<0.000544	n.d.	0.0018335	0.002059	<0.00125	0.003856	0.001683	n.d.	0.038857	0.00354	<0.000155	0.016804	0.003397	0.0041626	<0.00206	0.003107
2007	May	2007-05-28	Tani-ga-ike	13		0.002455	n.d.	<0.00187	0.001399	0.001929	0.015407	0.002629	0.0026994	<0.0103	0.130102	0.001699	<0.000101	<0.00606	0.001869	n.d.	<0.000544	n.d.	0.0018921	0.003331	<0.00125	0.002809	0.002406	n.d.	0.008409	0.00611	<0.000155	0.080099	0.003479	0.0036537	<0.00206	0.00227
2007	May	2007-05-28	Naka-no-ike-higashi	19		0.003442	n.d.	<0.00187	0.00214	0.003666	0.011505	0.005153	0.0028066	<0.0103	0.010117	0.013161	0.000653	<0.00606	0.002396	n.d.	0.003139	n.d.	0.0023744	0.006065	<0.00125	0.019294	0.00189	n.d.	0.21833	0.002168	<0.000155	0.086195	0.006027	0.0016902	<0.00206	0.005646
2007	May	2007-05-28	Hira-ike	21		<0.000141	n.d.	<0.00187	<0.000527	<0.000185	<0.000537	0.001527	<0.0000836	<0.0103	<0.000165	0.001458	<0.000101	<0.00606	0.006918	n.d.	0.045373	n.d.	0.0015156	0.001691	0.02525	0.002395	<0.000559	n.d.	0.002877	0.000827	<0.000155	0.002591	<0.000140	<0.0000883	<0.00206	<0.000102
2007	May	2007-05-28	Shin-ike	15		0.002471	n.d.	<0.00187	<0.000527	<0.000185	<0.000537	0.003473	0.0027392	<0.0103	0.002152	0.001771	<0.000101	<0.00606	0.014877	n.d.	<0.000544	n.d.	0.0015587	0.011872	<0.00125	0.002314	<0.000559	n.d.	0.016163	0.000384	<0.000155	0.009511	<0.000140	0.0011474	<0.00206	<0.000102
2007	May	2007-05-28	Nishi-tani-ike	8		0.002374	n.d.	<0.00187	0.001381	0.002618	0.004562	0.065415	0.0063976	<0.0103	0.05442	0.001527	<0.000101	<0.00606	0.012891	n.d.	<0.000544	n.d.	0.003455	0.003202	0.07883	0.002564	0.006922	n.d.	0.043562	0.000852	<0.000155	0.03751	0.002298	0.0015708	<0.00206	0.002311
2007	May	2007-05-28	Shimo-kawa-ike	16		0.005615	n.d.	<0.00187	0.001573	0.017061	0.056102	<0.000107	<0.0000836	<0.0103	0.01246	0.001471	<0.000101	<0.00606	0.005676	n.d.	<0.000544	n.d.	0.002063	0.003076	<0.00125	<0.000212	0.002382	n.d.	0.068928	0.001178	<0.000155	0.018411	0.0027	0.0015151	<0.00206	0.003305
2007	May	2007-05-28	To-ji-ga-ike	18		0.010608	n.d.	<0.00187	0.00146	<0.000185	0.022305	0.001593	<0.0000836	<0.0103	0.004435	0.001878	<0.000101	<0.00606	0.001256	n.d.	<0.000544	n.d.	0.0030328	0.001832	<0.00125	<0.000212	0.001603	n.d.	0.004658	0.000388	<0.000155	0.022878	0.002341	0.0038455	<0.00206	<0.000102
2007	June	2007-06-19	Sara-ike-A	2		<0.000141	0.001723	<0.00187	0.043178	0.000566	0.00053	0.03285	0.0333576	0.372	0.509592	0.023559	0.005275	<0.00606	0.000592	0.000574	<0.000544	<0.000105	0.0355837	0.225562	<0.00125	0.000645	0.063935	0.00726	28.6287	0.543057	<0.000155	0.893391	0.000765	0.0007141	0.13539	0.398885
2007	June	2007-06-19	Naka-ike	6		0.000774	<0.000147	<0.00187	0.001194	0.001273	6.1e-05	3.2e-05	<0.0000836	0.357	0.04754	0.048883	<0.000101	<0.00606	<0.000886	0.0004584	0.001637	<0.000105	0.0011251	<0.000699	<0.00125	4.1e-05	0.010034	0.024234	0.267633	0.000946	<0.000155	0.014573	0.00174	0.0004387	<0.00206	0.005992
2007	June	2007-06-19	Yama-tani-ike	10		<0.000141	<0.000147	<0.00187	<0.000527	0.000496	0.000195	0.000165	<0.0000836	0.7371	0.001075	0.003881	<0.000101	<0.00606	0.000806	0.0005643	<0.000544	<0.000105	0.0013741	<0.000699	<0.00125	0.003686	<0.000559	0.002795	0.013916	0.001545	<0.000155	0.043632	0.074322	<0.0000883	<0.00206	0.000431
2007	June	2007-06-19	Higashi-shin-ike	12		0.000931	<0.000147	<0.00187	0.005289	0.000744	0.001237	0.008259	0.0387718	0.7195	0.020823	0.015523	0.003061	<0.00606	0.001137	0.0007073	<0.000544	0.001865	0.0044214	0.003287	<0.00125	0.011169	0.003766	0.008801	1.32987	0.04605	<0.000155	0.047657	0.008616	0.000436	<0.00206	0.034502
2007	June	2007-06-19	Ama-ike	20		<0.000141	<0.000147	<0.00187	0.002607	0.000545	0.00109	0.007822	0.0388701	0.1357	0.0093	0.009453	0.000755	<0.00606	0.000715	0.0005559	<0.000544	0.000919	0.00232	0.001149	<0.00125	0.010082	0.001791	0.004106	0.500786	0.023776	<0.000155	0.020905	0.00318	0.0004057	<0.00206	0.012723
2007	June	2007-06-18	Shimo-ike	14		<0.000141	<0.000147	<0.00187	0.000373	0.002632	0.00025	2.4e-05	<0.0000836	0.1582	0.005786	0.013913	<0.000101	<0.00606	0.000662	0.0007608	<0.000544	<0.000105	0.0011025	0.00021	<0.00125	0.000208	0.001493	0.0147	0.05006	0.001566	<0.000155	0.003103	0.000514	<0.0000883	<0.00206	0.001486
2007	June	2007-06-19	Minami-shin-ike	4		0.001544	<0.000147	<0.00187	0.001849	0.002343	0.000228	9.9e-05	<0.0000836	0.1616	0.115823	0.119347	0.000363	<0.00606	<0.000886	0.000466	0.005621	<0.000105	0.0013287	0.000837	<0.00125	0.000401	0.024938	0.141537	0.549115	0.005889	<0.000155	0.061445	0.003664	0.0006867	<0.00206	0.015171
2007	June	2007-06-19	Oh-ike-B	9		0.001975	0.007297	<0.00187	0.004261	0.001369	0.325578	0.022681	0.0341401	<0.0103	0.663615	0.090595	0.001355	<0.00606	0.002161	0.0030848	0.116995	0.000591	0.0251369	0.451417	0.00031	0.006435	0.177038	0.052288	21.9532	21.4854	0.065865	4.44411	0.590907	0.0009037	1.96883	0.259726
2007	June	2007-06-19	Kashi-tani-roku-gou-ike	1		<0.000141	<0.000147	<0.00187	<0.000527	0.000426	<0.000537	<0.000107	<0.0000836	<0.0103	0.000569	0.000627	<0.000101	<0.00606	0.000523	0.0004778	<0.000544	<0.000105	0.0011079	<0.000699	<0.00125	<0.000212	<0.000559	<0.000451	0.006587	0.008546	<0.000155	0.001031	0.000322	0.0004117	<0.00206	0.000324
2007	June	2007-06-19	Oka-shiro-ike	7		<0.000141	<0.000147	<0.00187	<0.000527	0.000446	0.001903	<0.000107	<0.0000836	0.0712	0.001809	0.000714	<0.000101	<0.00606	0.0006	0.0006702	<0.000544	<0.000105	0.0011562	<0.000699	<0.00125	<0.000212	<0.000559	<0.000451	0.005064	0.002407	<0.000155	0.001671	0.000504	0.0004186	<0.00206	0.000346
2007	June	2007-06-19	Mura-ike	11		<0.000141	0.004893	<0.00187	<0.000527	0.000758	0.059718	<0.000107	<0.0000836	<0.0103	0.003125	0.000688	<0.000101	<0.00606	0.000669	0.0007729	<0.000544	<0.000105	0.0037266	<0.000699	<0.00125	0.000482	<0.000559	0.723315	0.454228	0.001938	<0.000155	0.063851	0.008732	0.000421	<0.00206	0.003565
2007	June	2007-06-18	Ro-kken-ya-ike	5		0.365185	<0.000147	<0.00187	0.052079	0.001059	0.540568	0.004184	0.039816	<0.0103	7.09769	0.001842	0.041707	<0.00606	0.012473	0.0013212	0.008862	<0.000105	0.120016	0.187178	0.00444	<0.000212	0.535665	0.294513	114.217	6.9609	0.132521	3.66626	0.085668	0.212492	1.87096	<0.000102
2007	June	2007-06-18	Oku-no-ike	3		0.036825	0.000354	<0.00187	0.148521	0.001249	0.132397	0.003423	0.0397602	<0.0103	0.479884	0.001605	0.00659	<0.00606	0.001584	0.0091539	0.002626	<0.000105	0.0107718	0.223441	0.00111	0.000309	0.051568	0.285168	28.0588	0.045152	<0.000155	0.697114	0.370236	0.0058541	0.06097	0.453427
2007	June	2007-06-18	Shiro-no-ike	17		0.004245	0.000126	<0.00187	0.087085	0.000717	0.01466	0.074869	0.0247552	<0.0103	5.14511	0.001895	0.013761	<0.00606	<0.000886	0.0024434	0.004244	0.002612	0.0027295	0.059995	0.00013	0.003501	0.327195	0.048182	114.939	0.337125	0.225909	0.340712	0.455728	0.224179	0.64058	<0.000102
2007	June	2007-06-18	Tani-ga-ike	13		0.019041	<0.000147	<0.00187	0.23191	0.000811	0.018233	0.005456	0.0395953	<0.0103	5.34997	0.001856	0.013138	<0.00606	0.001546	0.0030353	0.005401	0.000708	0.0100585	0.189138	<0.00125	4.8e-05	0.345912	0.481133	55.4653	4.57869	0.054214	5.15627	2.51894	0.130786	0.1915	0.795514
2007	June	2007-06-18	Naka-no-ike-higashi	19		0.003811	0.004047	<0.00187	0.006753	0.160857	0.046715	0.003543	0.0397808	<0.0103	0.133588	0.016254	0.01869	<0.00606	0.003446	0.0024127	0.01311	0.008325	0.0154713	0.307972	<0.00125	0.006141	0.02826	0.163686	40.6218	0.058601	<0.000155	0.657645	0.025435	0.002055	0.08994	0.203381
2007	June	2007-06-18	Hira-ike	21		0.002898	<0.000147	<0.00187	0.006552	<0.000185	0.000709	0.002292	0.0403019	<0.0103	0.003538	0.001235	0.001108	<0.00606	0.009052	0.00083	<0.000544	0.001956	0.0026699	0.014837	<0.00125	<0.000212	<0.000559	0.062766	0.731405	0.002779	<0.000155	0.014234	0.000164	0.0007405	<0.00206	0.025443
2007	June	2007-06-18	Shin-ike	15		<0.000141	<0.000147	<0.00187	<0.000527	<0.000185	<0.000537	<0.000107	<0.0000836	<0.0103	0.000699	0.000924	<0.000101	<0.00606	0.020489	0.000464	0.124382	<0.000105	0.0013541	0.001064	<0.00125	4.8e-05	<0.000559	<0.000451	0.009381	0.000899	<0.000155	0.000235	<0.000140	0.0004125	<0.00206	0.00042
2007	June	2007-06-18	Nishi-tani-ike	8		0.0045	0.000405	<0.00187	0.007491	0.00104	0.002609	0.03411	0.0300078	<0.0103	2.42162	0.001365	0.007125	<0.00606	0.002432	0.0075049	0.003707	0.003044	0.0094586	0.032479	0.0164	0.00032	0.492017	0.059142	18.8775	0.056692	<0.000155	0.326989	8.9e-05	0.0010308	0.35464	0.569402
2007	June	2007-06-18	Shimo-kawa-ike	16		0.006955	0.000333	<0.00187	0.000696	0.005552	0.147076	<0.000107	<0.0000836	<0.0103	0.011115	0.001693	<0.000101	<0.00606	0.006214	0.0050226	<0.000544	0.013576	0.0182566	0.001565	<0.00125	<0.000212	0.001176	0.038855	0.033255	0.058774	<0.000155	0.022614	0.000816	0.0010157	<0.00206	0.002011
2007	June	2007-06-18	To-ji-ga-ike	18		0.007891	0.002716	<0.00187	0.000574	<0.000185	0.305572	<0.000107	<0.0000836	<0.0103	0.003088	<0.000112	0.000944	<0.00606	0.000986	0.010754	0.002463	0.000975	0.258031	0.017331	<0.00125	5.3e-05	0.017823	0.014724	1.2461	0.13183	0.000641	0.015859	0.004846	0.0022646	0.01101	0.014327
2007	July	2007-07-18	Sara-ike-A	2		<0.000141	<0.000147	<0.00187	0.007484	<0.000185	3.9e-05	0.003601	0.0395755	<0.0103	0.028822	0.002725	0.00033	<0.00606	<0.000886	0.000441	<0.000544	<0.000105	0.0021317	0.012603	<0.00125	0.000105	0.002709	0.001797	0.145098	0.004438	<0.000155	0.008161	<0.000140	0.0004332	0.00542	0.005858
2007	July	2007-07-18	Naka-ike	6		<0.000141	<0.000147	<0.00187	0.000554	0.000809	<0.000537	<0.000107	<0.0000836	<0.0103	0.015811	0.019549	<0.000101	<0.00606	0.000572	0.0004277	<0.000544	<0.000105	0.0010634	<0.000699	<0.00125	0.000108	0.001189	0.007312	0.090435	<0.000854	<0.000155	0.004234	0.000147	<0.0000883	<0.00206	0.002449
2007	July	2007-07-18	Yama-tani-ike	10		<0.000141	<0.000147	<0.00187	<0.000527	0.000903	0.000661	0.000269	0.0406603	<0.0103	0.184094	0.001764	0.000295	<0.00606	0.00107	0.0006306	<0.000544	0.001012	0.0014128	<0.000699	<0.00125	0.00143	0.004836	0.025161	0.724319	0.000682	<0.000155	0.00624	0.001668	0.0004212	<0.00206	0.013771
2007	July	2007-07-18	Higashi-shin-ike	12		<0.000141	2.7e-05	<0.00187	0.002189	0.0006	0.000557	0.009047	0.0390728	<0.0103	0.026883	0.004792	0.001806	<0.00606	0.000812	0.0008756	<0.000544	0.001484	0.003356	0.002602	<0.00125	0.00676	0.002675	0.004617	0.256095	0.001994	<0.000155	0.085751	0.001927	<0.0000883	<0.00206	0.00582
2007	July	2007-07-18	Ama-ike	20		<0.000141	0.000203	<0.00187	0.003053	0.000676	0.000809	0.010343	0.0381808	<0.0103	0.032475	0.005004	0.001806	<0.00606	0.001068	0.0007394	<0.000544	0.001901	0.0031853	0.002394	<0.00125	0.006129	0.002888	0.007391	0.274208	0.001617	<0.000155	0.142433	0.002089	0.0004166	<0.00206	0.007061
2007	July	2007-07-17	Shimo-ike	14		<0.000141	<0.000147	<0.00187	0.000392	0.000785	0.000335	<0.000107	<0.0000836	<0.0103	0.002852	0.002669	<0.000101	<0.00606	0.000739	0.000525	0.001563	0.000213	0.0015618	0.002202	<0.00125	0.000369	0.000945	0.014437	0.034081	<0.000854	<0.000155	0.000273	<0.000140	<0.0000883	<0.00206	0.004595
2007	July	2007-07-18	Minami-shin-ike	4		<0.000141	<0.000147	<0.00187	<0.000527	0.00059	<0.000537	<0.000107	<0.0000836	<0.0103	0.480732	0.005114	0.000582	<0.00606	0.00191	0.0007948	0.012898	<0.000105	0.0010719	0.00627	<0.00125	0.004831	0.133759	0.002037	0.165377	<0.000854	<0.000155	0.090779	<0.000140	<0.0000883	0.01587	0.057173
2007	July	2007-07-18	Oh-ike-B	9		0.003195	0.007599	<0.00187	0.002329	0.001071	0.221436	0.014939	0.0371758	<0.0103	1.43349	0.029491	0.000325	<0.00606	0.004808	0.0036147	0.015071	0.000877	0.0047341	0.084891	0.00046	0.005532	0.072346	0.781549	1.03087	0.009246	<0.000155	0.362039	0.030369	0.001482	0.0367	0.019527
2007	July	2007-07-18	Kashi-tani-roku-gou-ike	1		<0.000141	<0.000147	<0.00187	<0.000527	0.000491	<0.000537	<0.000107	<0.0000836	<0.0103	0.003146	<0.000112	<0.000101	<0.00606	<0.000886	0.0004105	<0.000544	<0.000105	0.0010558	<0.000699	<0.00125	<0.000212	<0.000559	<0.000451	0.004877	<0.000854	<0.000155	<0.000107	<0.000140	<0.0000883	<0.00206	<0.000102
2007	July	2007-07-18	Oka-shiro-ike	7		0.000733	4.7e-05	<0.00187	<0.000527	0.000961	0.001031	<0.000107	<0.0000836	<0.0103	0.010079	<0.000112	<0.000101	<0.00606	0.002012	0.0007654	<0.000544	<0.000105	0.0012525	<0.000699	6e-05	<0.000212	<0.000559	0.001631	0.004499	0.004265	<0.000155	0.000661	5.7e-05	<0.0000883	<0.00206	<0.000102
2007	July	2007-07-18	Mura-ike	11		<0.000141	0.00263	<0.00187	<0.000527	0.000719	0.061029	<0.000107	<0.0000836	<0.0103	0.017558	<0.000112	<0.000101	<0.00606	0.000594	0.001149	<0.000544	<0.000105	0.0114911	<0.000699	<0.00125	4.7e-05	0.002075	0.052779	0.452512	<0.000854	<0.000155	0.07887	0.023433	<0.0000883	<0.00206	0.000779
2007	July	2007-07-17	Ro-kken-ya-ike	5		0.033915	<0.000147	<0.00187	0.029306	0.000948	0.045177	0.001963	0.0398501	<0.0103	4.20872	0.000904	0.001914	<0.00606	0.017936	0.0015039	0.002499	0.000447	0.0069465	0.011923	0.00065	2.6e-05	0.067111	0.028704	3.51508	0.003944	<0.000155	0.232178	0.002132	0.0152159	<0.00206	0.052261
2007	July	2007-07-17	Oku-no-ike	3		0.010804	<0.000147	<0.00187	0.050615	0.022748	0.045826	0.001049	0.040478	<0.0103	4.15312	0.001332	0.001678	<0.00606	0.002819	0.007655	0.008266	0.002094	0.0043128	0.021872	<0.00125	<0.000212	0.158906	0.141274	0.34057	0.00141	<0.000155	0.093875	0.023659	0.0048279	<0.00206	0.011567
2007	July	2007-07-17	Shiro-no-ike	17		0.005996	0.000281	<0.00187	0.040704	0.000786	0.037894	0.035416	0.033772	<0.0103	3.84567	0.001643	0.002514	<0.00606	0.004923	0.0014352	0.003446	0.00364	0.0017134	0.013698	<0.00125	0.00297	0.066691	0.372711	0.937265	0.007449	<0.000155	0.099624	0.064375	0.0114762	<0.00206	0.060963
2007	July	2007-07-17	Tani-ga-ike	13		0.006589	<0.000147	<0.00187	0.203601	0.002053	0.007156	0.001544	0.0402375	<0.0103	4.81516	0.001932	0.004728	<0.00606	0.002123	0.0022179	0.007049	0.001738	0.0031889	0.027844	<0.00125	<0.000212	0.159803	0.656225	0.740074	0.007117	<0.000155	0.417199	0.031252	0.0253654	<0.00206	0.023138
2007	July	2007-07-17	Naka-no-ike-higashi	19		0.002694	0.003777	<0.00187	0.034683	0.260529	0.022249	0.005301	0.0394834	<0.0103	0.380175	0.01694	0.027077	<0.00606	0.003462	0.0024871	0.012461	0.004469	0.0022241	0.148026	<0.00125	0.005579	0.024463	0.254576	0.926147	<0.000854	<0.000155	0.072874	0.01046	0.0014579	<0.00206	0.035257
2007	July	2007-07-17	Hira-ike	21		0.001373	<0.000147	<0.00187	0.011105	<0.000185	0.000755	0.001635	0.0403114	<0.0103	0.005616	0.001093	<0.000101	<0.00606	0.004976	0.0007529	<0.000544	0.001719	0.0013606	0.005305	<0.00125	<0.000212	<0.000559	0.066262	0.200786	<0.000854	<0.000155	0.010285	0.000802	0.0005433	<0.00206	0.007326
2007	July	2007-07-17	Shin-ike	15		<0.000141	<0.000147	<0.00187	<0.000527	<0.000185	6.1e-05	<0.000107	<0.0000836	<0.0103	0.001661	0.000765	<0.000101	<0.00606	0.012479	0.0004812	0.058268	0.000286	0.0014684	0.02251	<0.00125	<0.000212	<0.000559	0.001283	0.005043	<0.000854	<0.000155	4.6e-05	<0.000140	<0.0000883	<0.00206	<0.000102
2007	July	2007-07-17	Nishi-tani-ike	8		0.006117	0.000344	<0.00187	0.012579	0.00058	0.000684	0.028341	0.0324968	<0.0103	11.6657	0.000806	0.000874	<0.00606	0.00255	0.0042408	0.00884	0.001738	0.0082942	0.00874	0.51556	<0.000212	0.522684	0.007653	3.42369	0.001236	<0.000155	0.087294	0.000135	0.0102709	0.03444	0.112469
2007	July	2007-07-17	Shimo-kawa-ike	16		0.02158	2.1e-05	<0.00187	0.000886	0.006203	0.246804	<0.000107	<0.0000836	<0.0103	0.038911	0.002476	0.001208	<0.00606	0.005682	0.0029384	<0.000544	0.022232	0.018436	0.00412	<0.00125	<0.000212	0.007275	0.028835	3.74953	<0.000854	<0.000155	0.218647	0.05089	0.0055132	<0.00206	0.150951
2007	July	2007-07-17	To-ji-ga-ike	18		0.036731	0.00177	<0.00187	<0.000527	0.000924	0.264713	<0.000107	<0.0000836	<0.0103	0.004953	0.000653	0.008692	<0.00606	0.004782	0.0051676	0.005791	0.001567	0.0427173	0.013041	<0.00125	<0.000212	0.041689	0.014057	2.29091	0.003694	<0.000155	0.534122	0.250935	0.0158627	<0.00206	0.117262
2007	August	2007-08-14	Sara-ike-A	2		<0.000141	0.387826	19.1692	0.013215	0.001234	0.000148	0.012218	0.0009001	<0.0103	0.180108	0.012373	<0.000101	<0.00606	<0.000886	0.0007445	0.013795	<0.000105	0.0048593	0.014692	<0.00125	0.00266	0.0189	0.00521	0.2612	0.003181	<0.000155	0.010305	0.00031	0.0003358	0.00961	0.023849
2007	August	2007-08-14	Naka-ike	6		<0.000141	0.003656	0.06115	0.000493	0.001188	<0.000537	<0.000107	<0.0000836	<0.0103	0.00703	0.018996	<0.000101	<0.00606	<0.000886	0.0004773	<0.000544	<0.000105	<0.0000778	<0.000699	<0.00125	0.002506	<0.000559	0.008959	0.060444	<0.000854	<0.000155	0.00251	<0.000140	<0.0000883	<0.00206	0.001728
2007	August	2007-08-14	Yama-tani-ike	10		<0.000141	0.003112	0.10782	<0.000527	0.001074	8.6e-05	0.000475	<0.0000836	<0.0103	0.054219	0.003822	<0.000101	<0.00606	<0.000886	0.0008135	<0.000544	<0.000105	0.0003199	<0.000699	<0.00125	0.004684	<0.000559	0.008295	0.283258	<0.000854	<0.000155	0.009482	0.004186	<0.0000883	<0.00206	0.007045
2007	August	2007-08-14	Higashi-shin-ike	12		<0.000141	0.005738	0.09516	0.009602	0.001091	0.000714	0.017654	0.0009574	<0.0103	0.021087	0.00771	0.000496	<0.00606	0.00125	0.0007203	<0.000544	0.000767	0.0004352	<0.000699	<0.00125	0.010964	0.001273	0.063314	0.080107	<0.000854	<0.000155	0.043249	0.001016	<0.0000883	<0.00206	0.004458
2007	August	2007-08-14	Ama-ike	20		<0.000141	0.000851	0.06097	0.00318	<0.000185	0.000587	0.010957	0.0007726	0.1914	0.014161	0.005474	<0.000101	<0.00606	<0.000886	0.0004589	<0.000544	0.000128	0.0003665	<0.000699	<0.00125	0.010583	<0.000559	0.014217	0.056848	<0.000854	<0.000155	0.03798	0.000419	<0.0000883	<0.00206	0.00291
2007	August	2007-08-13	Shimo-ike	14		<0.000141	<0.000147	0.04379	0.000304	<0.000185	<0.000537	0.0003	<0.0000836	<0.0103	0.003536	0.00569	<0.000101	<0.00606	<0.000886	0.000704	<0.000544	0.0001	<0.0000778	<0.000699	<0.00125	0.003054	<0.000559	0.007696	0.004689	<0.000854	<0.000155	0.000609	<0.000140	<0.0000883	<0.00206	0.001882
2007	August	2007-08-14	Minami-shin-ike	4		<0.000141	0.000888	0.07492	<0.000527	0.001469	0.003606	0.000564	<0.0000836	<0.0103	0.18957	0.031766	<0.000101	<0.00606	0.001545	0.034594	<0.000544	<0.000105	0.0003008	<0.000699	<0.00125	0.094042	0.008956	0.183049	0.124993	<0.000854	<0.000155	0.188626	0.000114	<0.0000883	<0.00206	0.003149
2007	August	2007-08-14	Oh-ike-B	9		0.00494	0.060541	0.21843	0.002958	0.001973	15.32	0.116604	0.0063867	<0.0103	0.775901	0.032591	0.0005	<0.00606	0.003344	0.0262914	0.014537	0.01691	0.0039503	0.066731	<0.00125	0.122959	0.113081	0.494294	0.436367	0.001675	<0.000155	0.225611	0.005587	<0.0000883	0.02848	0.012741
2007	August	2007-08-14	Kashi-tani-roku-gou-ike	1		<0.000141	0.000197	0.04326	<0.000527	0.001101	0.002414	<0.000107	<0.0000836	<0.0103	0.002969	0.000465	<0.000101	<0.00606	0.001043	0.0005898	<0.000544	<0.000105	0.0007813	<0.000699	<0.00125	0.003002	<0.000559	<0.000451	0.001429	<0.000854	<0.000155	<0.000107	<0.000140	<0.0000883	<0.00206	<0.000102
2007	August	2007-08-14	Oka-shiro-ike	7		<0.000141	0.000255	0.04342	<0.000527	0.001627	0.001883	<0.000107	<0.0000836	<0.0103	0.004099	0.000525	<0.000101	<0.00606	0.001189	0.0003517	<0.000544	<0.000105	0.0003775	<0.000699	0.00252	0.00342	<0.000559	<0.000451	0.001056	<0.000854	<0.000155	0.001033	<0.000140	<0.0000883	<0.00206	<0.000102
2007	August	2007-08-14	Mura-ike	11		<0.000141	0.002853	0.04608	<0.000527	0.001711	0.054778	<0.000107	<0.0000836	<0.0103	0.158919	0.000428	<0.000101	<0.00606	0.001018	0.0008543	<0.000544	<0.000105	0.0039161	<0.000699	<0.00125	0.005084	0.003182	0.117245	0.097519	<0.000854	<0.000155	0.066005	0.003786	<0.0000883	<0.00206	0.000234
2007	August	2007-08-13	Ro-kken-ya-ike	5		0.040359	0.006749	0.13207	0.029652	0.001175	0.00788	0.003999	0.0004473	0.374	2.69199	0.005198	0.000979	<0.00606	0.000949	0.0657745	0.004119	0.00088	0.012005	0.005705	0.00228	0.002924	0.160828	3.09545	0.759749	0.003248	<0.000155	0.037509	<0.000140	0.0333625	0.02428	0.059749
2007	August	2007-08-13	Oku-no-ike	3		0.007519	0.004342	0.13752	0.058886	0.002856	0.019609	0.003443	0.000368	<0.0103	0.951495	0.003596	0.000578	<0.00606	<0.000886	0.0083736	<0.000544	0.000535	0.0010969	0.00704	<0.00125	0.002035	0.005277	0.745606	0.513493	<0.000854	<0.000155	0.084025	0.005593	0.0044849	<0.00206	0.027622
2007	August	2007-08-13	Shiro-no-ike	17		0.013569	0.003267	0.16968	0.05013	0.001806	0.046717	0.715593	0.032652	<0.0103	2.74004	0.001801	0.000543	<0.00606	<0.000886	0.0012532	<0.000544	0.156698	0.000999	0.003108	<0.00125	0.003974	0.010524	3.9449	0.957018	0.001065	<0.000155	0.067498	0.009911	0.0068095	<0.00206	0.044837
2007	August	2007-08-13	Tani-ga-ike	13		0.007149	0.007562	0.49476	0.065022	0.001514	0.008138	0.006076	0.0005577	<0.0103	0.922788	0.004953	0.002969	<0.00606	0.000617	0.0147379	<0.000544	0.001355	0.0037558	0.007163	<0.00125	0.002029	0.056821	2.08805	0.56532	0.001056	<0.000155	0.092843	0.003335	0.0089857	<0.00206	0.027923
2007	August	2007-08-13	Naka-no-ike-higashi	19		0.006058	0.016494	0.12865	0.022903	0.025345	0.01988	0.266793	0.0129616	<0.0103	0.146692	0.016647	0.000934	<0.00606	0.006288	0.0065401	0.01149	0.057726	0.0013149	0.008402	<0.00125	0.024711	0.011689	0.840044	0.145556	<0.000854	<0.000155	0.02624	0.001201	0.000759	<0.00206	0.010241
2007	August	2007-08-13	Hira-ike	21		0.003668	0.000838	0.06608	0.017476	0.001177	0.000644	0.047288	0.0031735	<0.0103	0.012298	0.000954	<0.000101	<0.00606	0.002703	0.0008607	<0.000544	0.019069	0.0005289	0.003887	<0.00125	0.001508	<0.000559	0.747514	0.150081	<0.000854	<0.000155	0.013273	<0.000140	0.0001585	<0.00206	0.007373
2007	August	2007-08-13	Shin-ike	15		<0.000141	<0.000147	<0.00187	<0.000527	<0.000185	<0.000537	0.000566	<0.0000836	0.2629	0.001811	0.000546	<0.000101	<0.00606	0.006497	0.0003686	0.010692	<0.000105	0.0004308	0.002332	<0.00125	0.002281	<0.000559	0.001111	0.00122	<0.000854	<0.000155	<0.000107	<0.000140	<0.0000883	<0.00206	<0.000102
2007	August	2007-08-13	Nishi-tani-ike	8		0.004856	0.005074	0.05529	0.024731	0.133749	0.016107	0.299777	0.0187002	0.1718	12.8774	0.001039	0.000545	<0.00606	0.001839	0.626986	0.014294	0.027265	0.0027824	0.008056	<0.00125	6.77243	0.369286	0.531149	0.856887	<0.000854	<0.000155	0.072203	0.000267	0.002112	0.04799	0.066931
2007	August	2007-08-13	Shimo-kawa-ike	16		0.011789	0.003629	0.12143	0.000935	0.00253	0.184405	0.000305	<0.0000836	<0.0103	0.033939	0.013302	0.000666	<0.00606	<0.000886	0.0214984	<0.000544	0.017196	0.0031906	0.001185	<0.00125	0.002622	<0.000559	1.60814	1.00014	<0.000854	<0.000155	0.06869	0.005005	0.0024021	<0.00206	0.053967
2007	August	2007-08-13	To-ji-ga-ike	18		0.02358	0.306325	0.67285	0.001077	0.001206	0.1646	<0.000107	<0.0000836	0.182	0.003757	0.000467	0.001894	<0.00606	0.002935	0.425312	0.026027	0.003906	0.0205126	0.00351	<0.00125	0.003229	0.003338	1.63796	0.351692	<0.000854	<0.000155	0.076584	0.014985	0.0091702	0.00726	0.018376
2007	September	2007-09-04	Sara-ike-A	2		<0.000141	0.117169	1.0995	0.0259	0.001063	0.000221	0.01837	0.0013782	<0.0103	0.127631	0.01338	<0.000101	<0.00606	0.001308	0.0005691	0.038807	0.000677	0.0051353	0.010346	<0.00125	0.003229	0.009613	0.005819	0.17938	0.000951	<0.000155	0.008824	2.8e-05	0.0002546	0.00796	0.012188
2007	September	2007-09-04	Naka-ike	6		<0.000141	0.00409	0.06701	0.000427	0.001946	<0.000537	0.000511	0.0004399	<0.0103	0.008079	0.029057	0.000728	<0.00606	0.001525	0.0007317	0.001502	0.000366	0.0005134	<0.000699	0.00255	0.00312	<0.000559	0.010749	0.056678	0.002838	<0.000155	0.003052	0.000392	6.16e-05	<0.00206	0.002053
2007	September	2007-09-04	Yama-tani-ike	10		<0.000141	0.006217	0.11101	<0.000527	0.001108	<0.000537	0.000516	<0.0000836	<0.0103	0.029254	0.015188	<0.000101	<0.00606	0.0013	0.0006781	<0.000544	0.000323	0.0002937	<0.000699	<0.00125	0.007035	<0.000559	0.008444	0.070041	<0.000854	<0.000155	0.004552	0.001299	<0.0000883	<0.00206	0.00256
2007	September	2007-09-04	Higashi-shin-ike	12		<0.000141	0.007135	0.18839	0.007772	0.001123	0.0008	0.019373	0.0013021	<0.0103	0.014686	0.008583	<0.000101	<0.00606	0.002002	0.0006929	<0.000544	0.004251	0.000434	<0.000699	<0.00125	0.029843	<0.000559	0.039807	0.032574	<0.000854	<0.000155	0.032202	0.000311	<0.0000883	<0.00206	0.002743
2007	September	2007-09-04	Ama-ike	20		<0.000141	0.006384	0.14966	0.006831	0.001081	0.000812	0.016323	0.001016	0.0904	0.011801	0.007298	<0.000101	<0.00606	0.001893	0.0003963	<0.000544	0.003041	0.0004268	<0.000699	<0.00125	0.02553	<0.000559	0.036206	0.033192	<0.000854	<0.000155	0.025218	0.00019	<0.0000883	<0.00206	0.002628
2007	September	2007-09-03	Shimo-ike	14		<0.000141	0.001952	0.06881	<0.000527	0.001034	0.000161	<0.000107	<0.0000836	<0.0103	0.002285	0.003805	<0.000101	<0.00606	0.000966	0.0004465	0.001249	0.000313	0.0002995	0.000856	<0.00125	0.002093	<0.000559	0.00766	0.002478	<0.000854	<0.000155	0.00042	<0.000140	<0.0000883	<0.00206	0.002003
2007	September	2007-09-04	Minami-shin-ike	4		<0.000141	0.003428	0.1304	0.00034	<0.000185	<0.000537	0.000444	<0.0000836	<0.0103	0.168342	0.030508	<0.000101	<0.00606	0.000856	0.0046721	0.017409	0.000872	<0.0000778	0.002442	<0.00125	0.281348	0.131549	0.055245	0.092533	<0.000854	<0.000155	0.03952	<0.000140	<0.0000883	0.00301	0.053721
2007	September	2007-09-04	Oh-ike-B	9		0.004234	0.875349	2.59273	0.003053	0.001505	0.945627	0.276511	0.0166987	<0.0103	0.394876	0.030557	<0.000101	<0.00606	0.05905	0.0484325	0.116504	0.050075	0.0029558	0.036385	<0.00125	0.247618	0.034038	0.192183	0.264794	0.001779	<0.000155	0.097153	0.002368	0.0002755	0.01974	0.009785
2007	September	2007-09-04	Kashi-tani-roku-gou-ike	1		<0.000141	0.006836	0.05704	<0.000527	<0.000185	<0.000537	<0.000107	<0.0000836	<0.0103	0.002222	<0.000112	<0.000101	<0.00606	0.001655	0.0003212	<0.000544	<0.000105	0.0003591	<0.000699	<0.00125	0.002986	<0.000559	<0.000451	0.001062	<0.000854	<0.000155	<0.000107	<0.000140	<0.0000883	<0.00206	<0.000102
2007	September	2007-09-04	Oka-shiro-ike	7		<0.000141	0.002421	0.05007	<0.000527	0.001424	0.001167	<0.000107	<0.0000836	<0.0103	0.002656	0.000357	<0.000101	<0.00606	0.001322	0.0003477	<0.000544	<0.000105	0.0003935	<0.000699	<0.00125	0.002277	<0.000559	0.008414	0.001683	<0.000854	<0.000155	0.001612	8.9e-05	<0.0000883	<0.00206	<0.000102
2007	September	2007-09-04	Mura-ike	11		<0.000141	0.004676	0.70427	<0.000527	0.036404	0.066451	<0.000107	<0.0000836	<0.0103	0.058241	0.000434	<0.000101	<0.00606	0.065485	0.0005914	<0.000544	<0.000105	0.0020575	<0.000699	<0.00125	0.003787	0.002083	0.098759	0.030448	<0.000854	<0.000155	0.041503	0.00094	<0.0000883	<0.00206	<0.000102
2007	September	2007-09-03	Ro-kken-ya-ike	5		0.012875	0.009081	0.18862	0.034053	0.001134	0.010442	0.005717	0.000504	<0.0103	0.726115	0.004854	0.000751	<0.00606	0.002243	0.144694	0.002873	0.005034	0.0034751	0.006653	<0.00125	0.003236	0.037527	0.936546	0.437741	0.000796	<0.000155	0.043968	5.1e-05	0.0102409	0.01951	0.027271
2007	September	2007-09-03	Oku-no-ike	3		0.006308	0.008494	0.16205	0.041895	0.048394	0.016356	0.005982	0.0006453	<0.0103	0.479371	0.003327	<0.000101	<0.00606	<0.000886	0.0092741	0.002849	0.005263	0.0015561	0.005454	<0.00125	0.003276	0.003701	0.587706	0.206385	<0.000854	<0.000155	0.061116	0.003108	0.0027527	<0.00206	0.008892
2007	September	2007-09-03	Shiro-no-ike	17		0.005757	0.011862	0.24086	0.042236	0.001471	0.037887	0.2753	0.0127376	0.1325	0.957904	0.001885	0.000867	<0.00606	0.00087	0.0013615	0.00215	0.235367	0.0009406	0.002668	<0.00125	0.004676	0.027642	0.635581	0.733375	0.001542	<0.000155	0.038643	0.001309	0.0033527	0.00463	0.027839
2007	September	2007-09-03	Tani-ga-ike	13		0.005488	0.012444	0.26295	0.0478	0.004237	0.00849	0.010431	0.0007651	<0.0103	0.44935	0.005784	0.000548	<0.00606	0.001267	0.0131404	0.002948	0.007042	0.0017225	0.004068	<0.00125	0.002652	0.014897	0.695816	0.39089	<0.000854	<0.000155	0.058823	0.001437	0.0054531	<0.00206	0.0139
2007	September	2007-09-03	Naka-no-ike-higashi	19		0.019532	0.105919	0.62433	0.026071	0.006916	0.234748	0.08746	0.0052806	0.0809	0.050207	0.011574	0.000644	<0.00606	0.006405	0.0047883	0.023113	0.087822	0.0017477	0.010077	<0.00125	0.020711	0.011357	0.464353	0.06334	<0.000854	<0.000155	0.017759	0.00051	0.0005628	<0.00206	0.006833
2007	September	2007-09-03	Hira-ike	21		0.002521	0.003889	0.10159	0.020372	<0.000185	0.000871	0.059974	0.0036321	<0.0103	0.007849	0.001273	<0.000101	<0.00606	<0.000886	0.0007416	<0.000544	0.011974	0.0004027	0.001671	<0.00125	0.002509	<0.000559	0.709524	0.029863	<0.000854	<0.000155	0.008615	<0.000140	0.0002708	<0.00206	0.001876
2007	September	2007-09-03	Shin-ike	15		<0.000141	0.000737	0.05542	<0.000527	<0.000185	<0.000537	0.000571	<0.0000836	<0.0103	0.001427	0.000546	<0.000101	<0.00606	0.008422	0.0002741	0.006366	0.000799	0.00656	<0.000699	<0.00125	0.002496	<0.000559	0.000806	0.000594	<0.000854	<0.000155	<0.000107	<0.000140	<0.0000883	<0.00206	<0.000102
2007	September	2007-09-03	Nishi-tani-ike	8		0.003917	0.007651	0.08248	0.015908	0.016127	0.006293	0.210896	0.016508	<0.0103	4.24093	0.001476	<0.000101	<0.00606	0.002056	0.426382	0.01081	0.022629	0.0020893	0.006299	<0.00125	2.80264	0.254628	0.944772	0.542668	<0.000854	<0.000155	0.035447	<0.000140	0.0010048	0.03249	0.034283
2007	September	2007-09-03	Shimo-kawa-ike	16		0.008571	0.002421	0.05263	0.000823	0.003209	0.137436	<0.000107	<0.0000836	<0.0103	0.018897	0.005605	<0.000101	<0.00606	0.001017	0.0166793	<0.000544	0.044781	0.0013315	<0.000699	<0.00125	0.001999	<0.000559	0.351552	1.2116	<0.000854	<0.000155	0.046158	0.001262	0.0007128	<0.00206	0.055116
2007	September	2007-09-03	To-ji-ga-ike	18		0.008209	0.53803	1.57365	0.000628	<0.000185	0.06057	<0.000107	<0.0000836	<0.0103	0.002423	0.000387	0.000525	<0.00606	0.00329	0.0452924	0.030669	0.276641	0.0119896	0.002427	<0.00125	0.002727	0.005514	0.338144	0.147981	<0.000854	<0.000155	0.044956	0.004217	0.0038439	<0.00206	0.008891
2007	Sept.2nd	2007-09-26	Sara-ike-A	2		<0.000141	0.023527	0.16755	0.025261	<0.000185	0.000313	0.016699	0.0010483	<0.0103	0.010378	0.007651	<0.000101	<0.00606	<0.000886	0.0003577	0.001715	0.000317	0.001342	0.005541	<0.00125	0.002574	0.001888	0.004473	0.084483	<0.000854	<0.000155	0.008736	7.8e-05	0.0001283	0.00357	0.006253
2007	Sept.2nd	2007-09-26	Naka-ike	6		<0.000141	0.001832	0.05798	<0.000527	<0.000185	<0.000537	<0.000107	<0.0000836	<0.0103	0.0039	0.023254	<0.000101	<0.00606	0.000901	0.0001104	0.001153	0.000635	0.0003133	<0.000699	<0.00125	0.002933	<0.000559	0.007826	0.040487	<0.000854	<0.000155	0.001506	<0.000140	<0.0000883	<0.00206	0.001241
2007	Sept.2nd	2007-09-26	Yama-tani-ike	10		<0.000141	0.000934	0.11405	<0.000527	<0.000185	<0.000537	0.000403	<0.0000836	<0.0103	0.012485	0.016014	<0.000101	<0.00606	0.001064	0.0003062	<0.000544	0.00037	0.0002903	<0.000699	<0.00125	0.005752	<0.000559	0.003249	0.049782	<0.000854	<0.000155	0.004558	0.001426	<0.0000883	<0.00206	0.001235
2007	Sept.2nd	2007-09-26	Higashi-shin-ike	12		<0.000141	0.00122	0.19095	0.006309	<0.000185	0.000392	0.016739	0.0009981	<0.0103	0.007464	0.007645	<0.000101	<0.00606	0.001632	0.0002803	<0.000544	0.003147	0.0003546	<0.000699	<0.00125	0.033013	<0.000559	0.018051	0.021797	<0.000854	<0.000155	0.01962	0.000161	<0.0000883	<0.00206	0.00192
2007	Sept.2nd	2007-09-26	Ama-ike	20		<0.000141	0.00087	0.1128	0.004168	<0.000185	0.00105	0.011535	0.0007603	<0.0103	0.00726	0.005369	<0.000101	<0.00606	0.000762	0.0001767	<0.000544	0.000678	0.0003053	<0.000699	<0.00125	0.012831	<0.000559	0.011061	0.022349	<0.000854	<0.000155	0.014345	<0.000140	<0.0000883	<0.00206	0.001526
2007	Sept.2nd	2007-09-25	Shimo-ike	14		<0.000141	<0.000147	0.039	0.000405	<0.000185	0.000141	<0.000107	<0.0000836	<0.0103	0.002492	0.006939	<0.000101	<0.00606	<0.000886	0.0003107	0.002494	0.002102	0.0002984	0.001402	<0.00125	0.001725	<0.000559	0.0082	0.004255	<0.000854	<0.000155	0.000713	<0.000140	<0.0000883	<0.00206	0.001547
2007	Sept.2nd	2007-09-26	Minami-shin-ike	4		<0.000141	0.000859	0.36229	<0.000527	<0.000185	<0.000537	0.000343	<0.0000836	<0.0103	0.086642	0.013012	<0.000101	<0.00606	0.001404	0.0043362	<0.000544	0.000316	<0.0000778	<0.000699	<0.00125	0.066246	0.006938	0.190382	0.034388	<0.000854	<0.000155	0.067701	<0.000140	<0.0000883	<0.00206	0.002271
2007	Sept.2nd	2007-09-26	Oh-ike-B	9		0.004334	0.5558	0.92528	0.003324	0.001268	0.695956	0.179521	0.0107678	<0.0103	0.148896	0.031013	<0.000101	<0.00606	0.01396	0.0078564	0.038311	0.028415	0.0039618	0.031623	<0.00125	0.049188	0.020253	0.267475	0.142338	0.000383	<0.000155	0.063485	0.002006	0.0002632	0.01304	0.005891
2007	Sept.2nd	2007-09-26	Kashi-tani-roku-gou-ike	1		0.001736	0.00252	0.05751	<0.000527	<0.000185	<0.000537	<0.000107	<0.0000836	<0.0103	0.001966	0.000304	<0.000101	<0.00606	0.001057	0.0001408	<0.000544	<0.000105	0.0002987	<0.000699	<0.00125	0.002697	<0.000559	<0.000451	0.000726	<0.000854	<0.000155	<0.000107	<0.000140	<0.0000883	<0.00206	<0.000102
2007	Sept.2nd	2007-09-26	Oka-shiro-ike	7		<0.000141	0.001003	0.04657	<0.000527	0.00118	0.001782	<0.000107	<0.0000836	<0.0103	0.002496	0.000457	<0.000101	<0.00606	0.000938	0.0003374	<0.000544	<0.000105	0.0003548	<0.000699	<0.00125	0.002015	<0.000559	0.005636	0.000506	<0.000854	<0.000155	0.002188	0.000112	<0.0000883	<0.00206	<0.000102
2007	Sept.2nd	2007-09-26	Mura-ike	11		<0.000141	0.002057	0.21742	<0.000527	0.022619	0.044656	<0.000107	<0.0000836	<0.0103	0.033444	0.000464	<0.000101	<0.00606	0.083175	0.0002441	<0.000544	<0.000105	0.0015915	<0.000699	<0.00125	0.002738	<0.000559	0.036266	0.001154	<0.000854	<0.000155	0.049062	0.000309	<0.0000883	<0.00206	<0.000102
2007	Sept.2nd	2007-09-25	Ro-kken-ya-ike	5		0.011203	0.002255	0.1086	0.021919	<0.000185	0.008276	0.002403	0.0004101	<0.0103	0.386959	0.002087	0.000791	<0.00606	0.003655	0.0136466	0.001855	0.001002	0.0032894	0.003361	0.00551	0.002725	0.018815	0.365407	0.226278	0.000227	<0.000155	0.018856	<0.000140	0.0055134	0.00796	0.007508
2007	Sept.2nd	2007-09-25	Oku-no-ike	3		0.004246	0.001866	0.10931	0.017863	0.007941	0.014061	0.004574	0.0004596	<0.0103	0.269895	0.002944	<0.000101	<0.00606	0.000675	0.0085321	<0.000544	0.001874	0.0011379	0.001841	<0.00125	0.002191	0.001098	0.443657	0.068459	<0.000854	<0.000155	0.053708	0.001519	0.0023726	<0.00206	0.002735
2007	Sept.2nd	2007-09-25	Shiro-no-ike	17		0.004769	0.002661	0.15707	0.017213	0.001272	0.024843	0.22966	0.0074793	<0.0103	0.586414	0.003413	<0.000101	<0.00606	0.045835	0.0028012	0.002084	0.311989	0.0010611	0.002411	<0.00125	0.005557	0.021995	0.527839	0.419416	0.001594	<0.000155	0.025826	0.001701	0.0025028	0.00488	0.023509
2007	Sept.2nd	2007-09-25	Tani-ga-ike	13		0.003828	0.003844	0.14365	0.01728	0.002512	0.008325	0.007202	0.0005659	<0.0103	0.241548	0.004592	<0.000101	<0.00606	0.000974	0.0024566	0.001937	0.003452	0.0016362	0.002794	<0.00125	0.001927	0.007862	0.437196	0.160633	<0.000854	<0.000155	0.043261	0.000529	0.0031166	<0.00206	0.006061
2007	Sept.2nd	2007-09-25	Naka-no-ike-higashi	19		0.009339	0.015949	0.1988	0.015154	0.004197	0.014741	0.041367	0.0022871	<0.0103	0.020747	0.010949	0.000531	<0.00606	0.002228	0.00342	0.018885	0.029761	0.0013163	0.00434	<0.00125	0.013167	0.006451	0.200142	0.027887	<0.000854	<0.000155	0.013641	0.000109	0.0003755	<0.00206	0.004195
2007	Sept.2nd	2007-09-25	Hira-ike	21		0.001913	0.001249	0.07926	0.010457	<0.000185	<0.000537	0.027683	0.0017522	<0.0103	0.003449	0.000893	<0.000101	<0.00606	<0.000886	0.0009445	<0.000544	0.001565	0.0003423	<0.000699	<0.00125	0.001701	<0.000559	0.305702	0.001649	<0.000854	<0.000155	0.009931	<0.000140	0.0001095	<0.00206	<0.000102
2007	Sept.2nd	2007-09-25	Shin-ike	15		<0.000141	0.000483	0.04395	<0.000527	<0.000185	<0.000537	0.00052	<0.0000836	<0.0103	0.00562	0.000477	<0.000101	<0.00606	0.007367	0.0002121	0.007046	0.000569	0.0014422	<0.000699	<0.00125	0.002059	0.001779	0.000572	0.000466	<0.000854	<0.000155	<0.000107	<0.000140	<0.0000883	<0.00206	<0.000102
2007	Sept.2nd	2007-09-25	Nishi-tani-ike	8		0.001779	0.000499	0.04904	0.003088	0.019593	0.002292	0.00394	0.0005403	<0.0103	3.73898	0.00093	0.000523	<0.00606	0.001371	0.152675	0.012138	0.001985	0.0030953	0.004621	0.00723	2.21528	0.304407	0.130999	0.356362	<0.000854	<0.000155	0.015042	0.000504	0.0001962	0.05185	0.028253
2007	Sept.2nd	2007-09-25	Shimo-kawa-ike	16		0.004968	0.002011	0.05667	0.000535	0.001923	0.154604	<0.000107	<0.0000836	<0.0103	0.011579	0.006659	<0.000101	<0.00606	0.000736	0.0876055	<0.000544	0.055093	0.0039039	<0.000699	<0.00125	0.001726	<0.000559	0.242708	0.661274	<0.000854	<0.000155	0.027572	5.7e-05	0.0005549	<0.00206	0.029889
2007	Sept.2nd	2007-09-25	To-ji-ga-ike	18		0.011077	0.050579	0.42988	0.00055	<0.000185	0.089052	<0.000107	<0.0000836	<0.0103	0.003681	0.000411	<0.000101	<0.00606	0.0024	0.0379764	0.005189	0.092034	0.0120295	0.001987	<0.00125	0.002564	0.004092	0.175809	0.06194	<0.000854	<0.000155	0.029945	0.004996	0.0029208	<0.00206	0.004186
