# Supplementary material for: Combined impact of pesticides and other environmental stressors on animal diversity in irrigation ponds
Source: PLoS One. 2020 Jul 2;15(7):e0229052. doi: 10.1371/journal.pone.0229052 (PMC7332035; doi:10.1371/journal.pone.0229052)
Supplement: S5 Table — Mean and maximum values are based on seven measurements taken during the study period. (XLSX) [file pone.0229052.s012.xlsx]

## Sheet: S5 Table Uncontracted variables
																																	Insecticide								Fungicide
Pond ID	Pond name	Pond ID	Geographic coordinates		Pond depth	Area of open-water surface	Ratio of concrete bank	Ratio of floating-leaved plant	Ratio of emergent plant	Pond dranage intensity	Black bass	Bluegill	Red swamp crayfish	Bullfrog	Dipnet sampling	Ignition -Loss	Water tempeature (WT)		pH		Suspended solids (SS)		Chlorophyll-a (Chl-a)		Total phosphorus (TP)		Total nitrogen (TN)		BPMC (insecticide)		Probenazole (fungicide)		Buprofezin	Clothianidin	Dinotefuran	Fipronil	Imidacloprid	Malathion	Tebufenozide	Thiamethoxam	Azoxystrobin	Ferimzone	Fthalide	Furametpyr	IBP	Isoprothiolane	Metominostrobin-E	Metominostrobin-Z	Probenazole
			x	y						0: no 1: partial 2: full	0:unfound 1:found	0:unfound 1:found	0:unfound 1:found	0:unfound 1:found			℃				mg/L		μg/L		mg/L		mg/L		μg/L		μg/L		μg/L	μg/L	μg/L	μg/L	μg/L	μg/L	μg/L	μg/L	μg/L	μg/L	μg/L	μg/L	μg/L	μg/L	μg/L	μg/L	μg/L
			m	m	m	m2	%	%	%							g/g	mean	sd	mean	sd	mean	sd	mean	sd	mean	sd	mean	sd	max	sd	max	sd	max	max	max	max	max	max	max	max	max	max	max	max	max	max	max	max	max
1	Kashi-tani-roku-gou-ike	1	60566	-124727	4.62	3826.52	16	53.1	3.4	0	0	0	0	0	13	0.099	24.7	3.91371	7.30429	0.744328	4.79571	5.19113	3	1.30931	0.0142857	0.00103016	0.290143	0.0517699	0.004277	0.00118594	<0.0103	1.73472e-18	0.0005898	0.001721	<0.000105	0.0048807	0.010312	<0.00125	0.008059	0.002994	0.002239	0.006836	0.05751	0.001378	0.001666	0.254745	0.020871	0.0036506	<0.0103
2	Sara-ike-A	2	47378	-116976	2.52	3308.36	39	0	8	0	1	0	1	0	3	0.134	21.7714	4.11156	7.56429	0.536865	16.6043	25.8796	5.14286	2.29463	0.0924286	0.0742291	0.599857	0.249391	0.00141	0.000261416	0.37	0.125354	0.0007445	0.038807	0.000677	0.0355837	0.225562	<0.00125	0.003229	0.063935	0.000141	0.387826	19.1692	0.043178	0.001631	0.001884	0.03285	0.0395755	0.372
3	Oku-no-ike	3	51693	-136497	0.33	18773.1	31	0	58.8	1	0	1	0	0	3	0.131	27.0714	4.31797	8.56143	1.22813	109.689	83.0103	309	174.272	0.645429	0.367196	3.84943	1.77524	0.003114	0.000937011	<0.0103	1.73472e-18	0.0092741	0.008266	0.005263	0.0107718	0.223441	<0.00125	0.003276	0.158906	0.036825	0.008494	0.16205	0.148521	0.048394	0.132397	0.005982	0.040478	<0.0103
4	Minami-shin-ike	4	52998	-120306	0.5	17706.6	75	88.7	5.5	2	0	1	1	1	6	0.096	25.8286	1.62982	7.22571	0.588481	14.0729	14.529	8.14286	8.3054	0.0818571	0.0631222	0.649571	0.21805	0.002207	0.00046134	0.16	0.052944	0.034594	0.017409	0.000872	0.0014522	0.00627	<0.00125	0.281348	0.133759	0.001544	0.003428	0.36229	0.001849	0.002343	0.003606	0.001563	<0.0000836	0.1616
5	Ro-kken-ya-ike	5	51454	-136305	0.3	22163.2	66	91.2	2.4	1	0	0	1	1	3	0.139	25.6	3.04209	6.99571	0.814281	23.6786	23.5062	35.2857	51.663	0.412857	0.43306	2.42443	1.50124	0.020106	0.00715504	0.37	0.127268	0.144694	0.008862	0.005034	0.120016	0.187178	0.0056	0.003236	0.535665	0.365185	0.009081	0.18862	0.052079	0.00337	0.540568	0.005717	0.0398501	0.374
6	Naka-ike	6	47531	-119136	1.05	3063.08	0	42.3	1.5	0	1	1	1	0	6	0.094	23.1429	3.80483	7.95571	1.04664	19.0086	36.6185	37.4286	68.3266	0.0364286	0.0145195	0.501	0.194108	0.001525	0.000264745	0.36	0.12132	0.0007317	0.001637	0.000635	0.0014236	<0.000699	0.00255	0.00312	0.010034	0.002357	0.00409	0.06701	0.001194	0.002943	<0.000537	0.001566	0.0004399	0.357
7	Oka-shiro-ike	7	67570	-123721	4.83	7594.19	8	23.4	0.9	1	0	0	0	0	6	0.031	26.6143	3.81479	7.05571	0.858302	4.53	1.58615	8	3.70328	0.0258571	0.00415515	0.418429	0.0877592	0.002012	0.000423296	0.07	0.0213106	0.0007654	<0.000544	<0.000105	0.0014538	0.000699	0.00252	0.00342	<0.000559	0.000733	0.002421	0.05007	<0.000527	0.001627	0.003944	<0.000107	<0.0000836	0.0712
8	Nishi-tani-ike	8	53731	-144903	0.58	4399.9	0	0	98	1	1	1	1	1	6	0.163	23.6571	3.93005	7.34714	0.393182	97.76	114.471	9	7.78276	0.523714	0.295564	1.72029	0.325797	0.012891	0.00380691	0.17	0.0565132	0.626986	0.014294	0.027265	0.0094586	0.032479	0.51556	6.77243	0.522684	0.006117	0.007651	0.08248	0.024731	0.133749	0.016107	0.299777	0.0324968	0.1718
9	Oh-ike-B	9	57765	-120528	1.25	10908.2	11	93.5	2.4	0	0	1	0	1	7	0.109	25.4571	2.79737	8.25143	1.21381	28.7343	12.823	34.5714	35.0708	0.181	0.0525194	0.993571	0.416048	0.05905	0.0194964	<0.0103	1.73472e-18	0.0484325	0.116995	0.050075	0.0251369	0.451417	0.00254	0.247618	0.177038	0.00494	0.875349	2.59273	0.004261	0.001973	15.32	0.276511	0.0371758	<0.0103
10	Yama-tani-ike	10	50129	-120388	2.09	2999.07	0	4.8	3.9	2	0	1	0	0	6	0.017	25.2143	4.61471	7.59857	0.550647	9.35714	2.11221	15.1429	1.35526	0.0335714	0.00658694	0.530429	0.0514361	0.001389	0.000203881	0.73	0.254327	0.0008135	<0.000544	<0.000105	0.001427	<0.000699	<0.00125	0.007035	0.004836	<0.000141	0.006217	0.11405	<0.000527	0.001108	0.001914	0.00168	0.0406603	0.7371
11	Mura-ike	11	67131	-123386	0.77	1935	0	44.7	18.5	1	0	0	1	1	6	0.09	27.3857	4.06287	6.93857	0.775526	26.6114	23.0254	47.4286	42.0335	0.0835714	0.0517959	0.869857	0.543215	0.083175	0.0334958	0.24	0.0804132	0.001149	<0.000544	<0.000105	0.0114911	<0.000699	<0.00125	0.005084	0.003182	<0.000141	0.004893	0.70427	<0.000527	0.036404	0.066451	0.001555	<0.0000836	0.2401
12	Higashi-shin-ike	12	47658	-122013	1.44	4114.85	0	6.8	2.1	0	0	1	0	0	3	0.055	25.1571	3.93368	7.57571	0.692219	13.1614	2.76543	19.4286	16.282	0.0484286	0.0178554	0.586571	0.2429	0.002032	0.000465513	0.72	0.248168	0.0008756	<0.000544	0.004251	0.0044214	0.003287	<0.00125	0.033013	0.003766	0.000931	0.007135	0.19095	0.009602	0.001784	0.002386	0.019373	0.0390728	0.7195
13	Tani-ga-ike	13	51288	-136774	1.2	8889.07	54	0	2.6	0	0	0	1	0	3	0.094	25.6857	4.41343	8.42714	0.888413	40.7557	18.3317	82.8571	14.5742	0.470714	0.161162	2.15357	0.630149	0.002123	0.000475455	<0.0103	1.73472e-18	0.0147379	0.007049	0.007042	0.0100585	0.189138	<0.00125	0.002809	0.345912	0.019041	0.012444	0.49476	0.23191	0.004237	0.018233	0.010431	0.0402375	<0.0103
14	Shimo-ike	14	50636	-126290	0.83	2990.99	0	29.1	2.1	1	0	1	0	1	6	0.146	25.8429	4.41777	7.37286	0.610614	7.49	2.75593	10.5714	4.30472	0.022	0.00616441	2.33186	0.982951	0.001293	0.000204556	0.16	0.0517542	0.0007608	0.002494	0.002102	0.0015618	0.002202	0.00205	0.003054	0.001493	<0.000141	0.001952	0.06881	<0.000527	0.002632	<0.000537	0.00159	<0.0000836	0.1582
15	Shin-ike	15	52467	-144716	0.6	5493.98	100	82	0	2	0	1	0	0	6	0.163	24.3714	4.14098	7.56857	0.450283	5.37571	2.81711	11	6.61168	0.0388571	0.0120999	0.507	0.0534629	0.020489	0.00566313	0.26	0.0883916	0.0004812	0.124382	0.000799	0.00656	0.02251	0.01016	0.002496	0.001779	0.002471	0.000737	0.05542	<0.000527	<0.000185	<0.000537	0.003473	0.0027392	0.2629
16	Shimo-kawa-ike	16	56995	-145428	2.15	19984.7	79	0	2.9	1	0	1	1	0	3	0.017	25.3571	4.97561	8.46286	0.667141	32.3857	11.0317	143.143	83.3725	0.183	0.0761671	2.12214	0.591638	0.006214	0.00234952	<0.0103	1.73472e-18	0.0876055	<0.000544	0.055093	0.018436	0.00412	<0.00125	0.002622	0.007275	0.02158	0.003629	0.12143	0.001651	0.030882	0.246804	0.000305	<0.0000836	<0.0103
17	Shiro-no-ike	17	53071	-138288	0.87	18729.4	79	66	2.2	1	0	1	0	0	6	0.108	24.7429	3.9953	8.31143	0.952747	26.6171	13.3687	88.8571	58.8228	0.237	0.071005	2.38214	0.509164	0.045835	0.0154209	0.13	0.0427611	0.0028012	0.004244	0.311989	0.0027295	0.059995	<0.00125	0.005557	0.327195	0.013569	0.011862	0.24086	0.087085	0.003414	0.046717	0.715593	0.033772	0.1325
18	To-ji-ga-ike	18	57202	-145702	0.9	6415.21	46	21	11.5	1	0	1	0	1	9	0.152	24.3857	4.40695	8.03714	0.812686	44.4414	20.8377	228	141.864	0.558857	0.278567	3.05557	1.57688	0.004782	0.00135944	0.18	0.0600825	0.425312	0.030669	0.276641	0.258031	0.017331	<0.00125	0.003229	0.041689	0.036731	0.53803	1.57365	0.00146	0.001206	0.305572	0.001593	<0.0000836	0.182
19	Naka-no-ike-higashi	19	47650	-139091	0.67	2599.16	54	0	22.2	0	0	0	1	1	3	0.224	25.2571	4.1911	8.18	0.746497	23.9871	8.53217	123.429	64.8534	0.223857	0.143114	1.72757	0.95902	0.006405	0.00192104	0.08	0.0247049	0.0065401	0.023113	0.087822	0.0154713	0.307972	<0.00125	0.024711	0.02826	0.019532	0.105919	0.62433	0.034683	0.260529	0.234748	0.266793	0.0397808	0.0809
20	Ama-ike	20	47596	-122090	0.89	6141.55	14	0	0.8	0	1	1	1	0	3	0.045	25.4286	4.13546	7.64286	0.571807	15.2457	6.51766	15	5.55492	0.0532857	0.0250012	0.499143	0.0632714	0.001905	0.000468631	0.19	0.0692686	0.0007394	<0.000544	0.003041	0.0031853	0.002394	<0.00125	0.02553	0.002888	<0.000141	0.006384	0.14966	0.006831	0.001715	0.002765	0.016323	0.0388701	0.1914
21	Hira-ike	21	52020	-144294	0.58	4931.86	100	0	36.1	2	0	0	1	0	3	0.14	26.7714	4.80586	8.12571	0.984971	39.3029	19.6485	154.429	128.108	0.265571	0.125729	2.62943	1.2907	0.015506	0.00484888	<0.0103	1.73472e-18	0.0009445	0.045373	0.019069	0.0026699	0.062576	0.02525	0.002509	<0.000559	0.003668	0.003889	0.10159	0.020372	0.001673	0.000871	0.059974	0.0403114	<0.0103
[truncated: 12 more columns]
