# Supplementary material for: Combined impact of pesticides and other environmental stressors on animal diversity in irrigation ponds
Source: PLoS One. 2020 Jul 2;15(7):e0229052. doi: 10.1371/journal.pone.0229052 (PMC7332035; doi:10.1371/journal.pone.0229052)
Supplement: S6 Table — (XLSX) [file pone.0229052.s013.xlsx]

## Sheet: S6 Table Contracted variables
	Pond name	Pond ID	Contracted environmental variables (scaled so that min=0.0 and max=1.0)
			BPMC	Probenazole	Shallowness	F-plant noncoverage	Concrete bank	Pond drainage	Bluegill	Crayfish	Bullfrog	IBP_Ignition-loss	Cont.var.1	Cont.var.2	Cont.var.3	Cont.var.4
	Kashi-tani-roku-gou-ike	1	0.0364427	0	0.0463576	0.432086	0.16	0	0	0	0	0.191981	1	0.605222	0.684224	0.336837
	Sara-ike-A	2	0.00142889	0.497661	0.509934	1	0.39	0	0	1	0	0.273379	0.680586	0.81349	0	0.4412
	Oku-no-ike	3	0.0222393	0	0.993377	1	0.31	0.5	1	0	0	0.359802	0.297537	0.434886	0.802484	1
	Minami-shin-ike	4	0.0111624	0.208173	0.95585	0.0513369	0.75	1	1	1	1	0.18635	0.905267	0.640349	0.665107	0.38424
	Ro-kken-ya-ike	5	0.229757	0.500413	1	0.0245989	0.66	0.5	0	1	1	0.28849	0	0.778626	0.861185	0
	Naka-ike	6	0.00283335	0.477023	0.834437	0.547594	0	0	1	1	0	0.182894	0.962572	0.589916	0.56606	0.393335
	Oka-shiro-ike	7	0.00878093	0.083792	0	0.749733	0.08	0.5	0	0	0	0.0336236	0.984425	0.605091	0.7628	0.374431
	Nishi-tani-ike	8	0.141643	0.222207	0.93819	1	0	0.5	1	1	1	0.604778	0.29325	0	0.0910374	0.219846
	Oh-ike-B	9	0.705369	0	0.790287	0	0.11	0	1	0	1	0.215871	0.447074	1	0.0510901	0.651901
	Yama-tani-ike	10	0.00117242	1	0.604857	0.948663	0	1	1	0	0	0	0.930988	0.610552	0.684555	0.430696
	Mura-ike	11	1	0.316181	0.896247	0.521925	0	0.5	0	1	1	0.240419	0.93435	0.558963	0.76985	0.43224
	Higashi-shin-ike	12	0.00902518	0.975784	0.748344	0.927273	0	0	1	0	0	0.0898006	0.895458	0.613777	0.699099	0.456701
	Tani-ga-ike	13	0.0101365	0	0.801325	1	0.54	0	0	1	0	0.185478	0.134216	0.664112	0.7379	0.751944
	Shimo-ike	14	0	0.203495	0.883002	0.68877	0	0.5	1	0	1	0.30331	0.948304	0.592318	0.757194	0.438465
	Shin-ike	15	0.234435	0.347551	0.933775	0.122995	1	1	1	0	0	0.337992	0.962714	0.65044	0.613853	0.428629
	Shimo-kawa-ike	16	0.0600987	0	0.591611	1	0.79	0.5	1	1	0	0.0594719	0.717946	0.580182	0.849747	0.611408
	Shiro-no-ike	17	0.543978	0.168134	0.874172	0.294118	0.79	0.5	1	0	0	0.216421	0.133807	0.716853	1	0.164154
	To-ji-ga-ike	18	0.0426101	0.236241	0.86755	0.775401	0.46	0.5	1	0	1	0.314427	0.545442	0.531849	0.71541	0.635468
	Naka-no-ike-higashi	19	0.0624313	0.0971381	0.918322	1	0.54	0	0	1	1	1	0.575225	0.644155	0.680004	0.59841
	Ama-ike	20	0.00747417	0.249174	0.869757	1	0.14	0	1	1	0	0.0663864	0.900676	0.590498	0.631797	0.427932
	Hira-ike	21	0.173579	0	0.93819	1	1	1	0	1	0	0.287428	0.723469	0.537347	0.760191	0.704781
