# Supplementary material for: Combined impact of pesticides and other environmental stressors on animal diversity in irrigation ponds
Source: PLoS One. 2020 Jul 2;15(7):e0229052. doi: 10.1371/journal.pone.0229052 (PMC7332035; doi:10.1371/journal.pone.0229052)
Supplement: S8 Table — See S2 Appendix 3 for the algorithm and S2 Appendix 7 for the best models. (XLSX) [file pone.0229052.s015.xlsx]

## Sheet: S8 Table P-values
p-value (without model selection) is given by the permutation test described in condition (ii) for statistical contributiveness in "Statistical inference". 10000 resampling.
p-value (with model selection) is given by the permutation test described in "Statistical significance" and in S2 Appendix.2. 1000 resampling.
Animal group	Stressor	p-value (without model selection)	p-value (with model selection)
Fish	F.Probenazole	0.0192	0.026	*
Large insect	Bluegill	0.0049	0.008	*
	I.BPMC	0.0186	0.017	*
	F_plant_noncoverage	0.0029	0.028	*
Small insect	Concrete_bank	0.0009	0.007	*
Large animal	Shallowness	0.0036	0.001	*
	F_plant_noncoverage	0.0259	0.045	*
Small animal	I.BPMC	0.0353	0.021	*
	F_plant_noncoverage	0.0084	0.021	*
	Concrete_bank	0.0002	0	*
Invertebrate	I.BPMC	0.0456	0.057
	F_plant_noncoverage	0.0052	0.029	*
	Concrete_bank	0.0146	0.058
All sampled	Shallowness	0.0196	0.073
	F_plant_noncoverage	0.0145	0.041	*
Small animal (with interaction)	F_plant_noncoverage	0.0208	0.035	*
	I.BPMC_XXX_Concrete_bank	0.0003	0.001	*
Invertebrate (with interaction)	F_plant_noncoverage	0.0406	0.054
	I.BPMC_XXX_Concrete_bank	0.0055	0.03	*
Large insect (with interaction)	Shallowness	0.011	0.085
	F_plant_noncoverage	0.002	0.013	*
	Bluegill_XXX_I.BPMC	0.0192	0.019	*
